# Supplementary material for: Expression profile and gap-junctional transfer of microRNAs in the bovine cumulus-oocyte complex
Source: Front Cell Dev Biol. 2024 Jul 11;12:1404675. doi: 10.3389/fcell.2024.1404675 (PMC11269113; doi:10.3389/fcell.2024.1404675)
Supplement: Supplementary file 1 [file Table2.XLSX]

## Sheet: counts_all_mature
id	1	3	5	7	8	9	11	13	14	15	17	19	20	21	23	25	27	28	29	31	33	34	35	37	39	40	41	43	45	47	48	49	51	53	54	55	57	59	60
bta-let-7a-3p	0	1	3	0	2	0	1	0	0	0	0	0	0	1	0	0	0	0	0	4	0	0	0	0	0	2	1	1	1	0	0	0	0	0	0	0	1	0	0
bta-let-7a-5p	244	1400	3450	1027	1683	868	2095	2605	3346	3089	2050	2939	1949	1483	1582	1357	2159	1174	1253	1387	1324	1349	1987	686	1243	1370	2351	1303	1931	1791	1887	1509	1686	1892	1748	2367	1954	1672	1227
bta-let-7b	78	168	743	401	82	25	168	408	273	201	178	184	146	144	143	78	161	141	78	73	54	59	121	137	91	220	453	156	262	137	170	114	282	145	95	195	295	210	158
bta-let-7c	43	166	452	254	117	47	184	280	256	247	302	322	225	152	263	115	261	107	412	219	198	116	217	174	182	230	177	78	250	188	195	102	252	151	241	275	301	179	260
bta-let-7d	6	41	80	23	23	11	31	40	39	33	21	22	25	15	21	23	32	23	16	9	18	23	35	8	12	20	67	15	32	22	23	26	22	30	21	30	28	40	28
bta-let-7e	9	62	280	125	54	36	39	90	81	106	69	86	36	53	48	52	69	51	24	23	34	25	74	30	29	42	236	38	66	48	67	62	67	50	42	97	77	62	55
bta-let-7f	130	998	2434	964	994	574	1666	1897	2512	2111	1277	2209	1115	886	983	781	1425	758	761	820	761	823	1223	337	854	919	1767	806	1209	1206	1251	797	1060	1009	1077	1560	1150	1061	795
bta-let-7g	10	89	291	127	49	12	77	115	161	105	85	123	68	41	61	40	103	55	55	59	51	52	96	26	67	80	85	67	87	79	86	64	99	85	53	110	73	81	62
bta-let-7i	152	870	1689	1043	1191	553	1583	1537	1795	1311	899	1634	920	858	695	686	1108	574	427	478	459	510	767	270	693	650	1777	891	1404	993	1063	943	887	875	877	1387	924	834	604
bta-miR-1	1	6	0	1	1	0	3	2	4	18	7	4	5	3	4	2	3	3	5	1	0	3	3	3	2	2	3	0	0	4	1	6	0	0	5	3	0	6	2
bta-miR-100	0	9	2	3	3	0	5	3	3	9	2	8	3	0	2	3	0	0	4	1	3	2	1	0	0	2	0	2	2	1	1	0	0	4	1	8	1	3	4
bta-miR-10020	0	0	0	0	0	0	0	0	0	0	0	0	0	0	0	0	0	0	0	0	0	0	0	0	0	0	0	0	0	0	0	0	0	0	0	0	0	0	0
bta-miR-101	39	199	287	180	222	36	405	353	366	272	149	307	116	164	154	101	271	27	82	91	93	103	146	6	142	112	135	204	240	244	206	175	111	118	153	278	128	156	103
bta-miR-10161-5p	0	0	0	0	0	0	0	0	0	0	0	0	0	0	0	0	0	0	0	0	0	0	0	0	0	0	0	0	0	0	0	0	0	0	0	0	0	0	0
bta-miR-10162-5p	0	0	0	0	0	0	0	0	0	0	0	0	0	0	0	0	0	0	0	0	0	0	0	0	0	0	0	0	0	0	0	0	0	0	0	0	0	0	0
bta-miR-10163-3p	0	0	0	0	0	0	0	0	0	0	0	0	0	0	0	0	0	0	0	0	0	0	0	0	0	0	0	0	0	0	0	0	0	0	0	0	0	0	0
bta-miR-10164-3p	0	0	0	0	0	0	0	0	0	0	0	0	0	0	0	0	0	0	0	0	0	0	0	0	0	0	0	0	0	0	0	0	0	0	0	0	0	0	0
bta-miR-10165-5p	0	0	0	0	0	0	0	0	0	0	0	0	0	0	0	0	0	0	0	0	0	0	0	0	0	0	0	0	0	0	0	0	0	0	0	0	0	0	0
bta-miR-10166-5p	0	0	0	0	0	0	0	0	0	0	0	0	0	0	0	0	0	0	0	0	0	0	0	0	0	0	0	0	0	0	0	0	0	0	0	0	0	0	0
bta-miR-10167-3p	0	0	0	0	0	0	0	0	0	0	0	0	0	0	0	0	0	0	0	0	0	0	0	0	0	0	0	0	0	0	0	0	0	0	0	0	0	0	0
bta-miR-10168-5p	0	0	0	0	0	0	0	0	0	0	0	0	0	0	0	0	0	0	0	0	0	0	0	0	0	0	0	0	0	0	0	0	0	0	0	0	1	0	0
bta-miR-10169-3p	0	0	0	0	0	0	0	0	0	0	0	0	0	0	0	0	0	0	0	0	0	0	0	0	0	0	0	0	0	0	0	0	0	0	0	0	0	0	0
bta-miR-10170-5p	0	0	0	0	0	0	0	0	0	0	0	0	0	0	0	0	0	0	0	0	0	0	0	0	0	0	0	0	0	0	0	0	0	0	0	0	0	0	0
bta-miR-10171-3p	0	0	0	0	0	0	0	0	0	0	0	0	0	0	0	0	0	0	0	0	0	0	0	0	0	0	0	0	0	0	0	0	0	0	0	0	0	0	0
bta-miR-10172-3p	0	0	2	2	1	0	0	3	1	1	2	2	0	0	0	0	0	1	0	0	0	2	0	0	0	0	2	0	0	0	1	0	0	0	1	2	1	0	1
bta-miR-10172-5p	0	0	0	0	0	0	0	0	0	0	0	0	0	0	0	0	0	0	0	0	0	0	0	0	0	0	0	0	0	0	0	0	0	0	0	0	0	0	0
bta-miR-10173-5p	0	0	0	0	0	0	0	0	0	0	0	0	0	0	0	0	0	0	0	0	0	0	0	0	0	0	0	0	0	0	0	0	0	0	0	0	0	0	0
bta-miR-10174-3p	3	88	145	67	86	10	121	110	142	142	70	131	58	58	65	47	78	32	46	53	43	50	61	7	55	47	70	73	93	63	70	57	63	74	62	96	67	73	43
bta-miR-10174-5p	0	0	0	0	0	0	0	1	0	0	0	1	0	0	0	0	0	0	0	1	0	1	0	0	0	0	0	0	0	2	0	0	0	0	1	0	0	1	0
bta-miR-10175-3p	0	0	0	0	0	0	0	0	0	0	0	0	0	0	0	0	0	0	0	0	0	0	0	0	0	0	0	0	0	0	0	0	0	0	0	0	0	0	0
bta-miR-10175-5p	0	0	0	0	0	0	0	0	0	0	0	0	0	0	0	0	0	0	0	0	0	0	0	0	0	0	0	0	0	0	0	0	0	0	0	0	0	0	0
bta-miR-10176-5p	0	0	0	0	0	0	0	0	0	0	0	0	0	0	0	0	0	0	0	0	0	0	0	0	0	0	0	0	0	0	0	0	0	0	0	0	0	0	0
bta-miR-10177-5p	0	0	0	0	0	0	0	0	0	0	0	0	0	1	0	0	0	0	0	0	0	0	0	0	0	0	0	0	0	0	0	0	0	0	0	0	0	0	0
bta-miR-10178-5p	0	0	0	0	0	0	0	0	0	0	0	0	0	0	0	0	0	0	0	0	0	0	0	0	0	0	0	0	0	0	0	0	0	0	0	0	0	0	0
bta-miR-10179-5p	0	0	0	0	0	0	0	0	0	0	0	0	0	0	0	0	0	0	0	0	0	0	1	0	0	0	0	0	0	0	0	0	0	0	0	0	0	0	0
bta-miR-10180-3p	0	0	0	0	0	0	0	0	0	0	0	0	0	0	0	0	0	0	0	0	0	0	0	0	0	0	0	0	0	0	0	0	0	0	0	0	0	0	0
bta-miR-10181-5p	0	0	0	0	0	0	0	0	0	0	0	0	0	0	0	0	0	0	0	0	0	0	0	0	0	0	0	0	1	1	0	0	0	0	0	0	0	0	0
bta-miR-10182-3p	0	0	0	0	0	0	0	0	0	0	0	0	0	0	0	0	0	0	0	0	0	0	0	0	0	0	0	0	0	0	0	0	0	0	0	0	0	0	0
bta-miR-10182-5p	0	0	0	0	0	0	0	1	0	0	0	0	0	0	0	0	0	0	0	0	0	0	0	0	0	0	0	0	1	0	0	0	0	0	0	1	0	0	0
bta-miR-10183-5p	0	0	0	0	0	0	0	0	0	0	0	0	0	0	0	0	0	0	0	0	0	0	0	0	0	0	0	0	0	0	0	0	0	0	0	0	0	0	0
bta-miR-10184-3p	0	0	0	0	0	0	0	0	0	0	0	0	0	0	0	0	0	0	0	0	0	0	0	0	0	0	0	0	0	0	0	0	0	0	0	0	0	0	0
bta-miR-10185-5p	0	0	0	0	0	0	0	0	0	0	0	0	0	0	0	0	0	0	0	0	0	0	0	0	0	0	0	0	0	0	0	0	0	0	0	0	0	0	0
bta-miR-10225a	0	0	0	0	0	0	0	0	0	0	0	0	0	0	0	0	0	0	0	0	0	0	0	0	0	0	0	0	0	0	0	0	0	0	0	0	0	0	0
bta-miR-10225b	0	0	0	0	0	0	0	0	0	0	0	0	0	0	0	0	0	0	0	0	0	0	0	0	0	0	0	0	0	0	0	0	0	0	0	0	0	0	0
bta-miR-103	56	666	856	381	602	102	939	981	1098	973	585	1122	428	444	386	391	590	181	320	345	296	343	402	90	342	328	545	392	735	559	553	386	379	488	473	772	621	464	497
bta-miR-105a	36	378	385	259	208	19	471	528	532	478	327	606	317	164	208	134	356	79	175	234	161	177	263	74	252	238	94	134	322	176	253	142	235	212	251	275	339	290	282
bta-miR-105b	5	59	81	80	49	10	141	109	128	122	100	146	90	41	60	25	124	9	43	53	41	49	75	31	38	41	23	30	75	65	54	34	46	58	61	61	63	68	55
bta-miR-106a	0	4	2	2	0	1	6	2	2	0	0	1	3	3	2	1	2	1	3	1	1	2	2	0	3	3	3	2	1	5	1	5	2	3	3	8	1	2	1
bta-miR-106b	0	0	2	0	2	0	2	3	4	2	2	0	0	0	0	0	3	0	0	0	0	0	1	0	1	0	0	5	2	1	3	2	1	0	2	0	0	1	0
bta-miR-107	8	57	57	17	44	4	54	61	58	57	30	63	28	33	24	24	32	11	17	14	17	20	25	10	20	21	35	35	46	30	31	27	24	23	24	56	37	27	24
bta-miR-10a	4	42	35	19	22	12	35	47	31	22	17	35	20	16	26	35	25	9	19	27	21	23	26	13	25	28	28	19	34	33	19	22	21	33	11	46	22	26	22
bta-miR-10b	469	4942	4178	2596	4098	1729	8140	7830	8478	6806	5252	8495	3650	2972	2952	2763	4432	1701	2431	2591	2360	2899	3392	862	2462	2506	2294	2764	4197	3105	3214	2413	2494	2691	3436	4081	3689	3096	2840
bta-miR-1179	0	0	0	0	0	0	0	0	0	0	0	0	0	0	0	0	0	0	0	0	0	0	0	0	0	0	0	0	0	0	0	0	0	0	0	0	0	0	0
bta-miR-1185	0	0	2	0	0	0	1	0	0	0	0	1	0	0	0	0	0	0	0	0	0	0	1	0	0	0	0	0	0	0	0	0	0	0	0	0	0	0	0
bta-miR-1193	0	0	0	0	0	0	0	0	0	0	0	0	0	0	0	0	0	0	0	0	0	0	0	0	0	0	0	0	0	0	0	0	0	0	0	0	0	0	0
bta-miR-1197	0	0	0	0	0	0	0	0	0	0	0	0	0	0	0	0	0	0	0	0	0	0	0	0	0	0	0	0	0	0	0	0	2	0	0	0	0	0	0
bta-miR-11971	0	0	0	0	0	0	1	0	0	0	0	0	0	0	0	0	0	0	0	0	0	0	0	0	0	0	0	0	0	0	0	0	0	0	0	1	0	0	1
bta-miR-11972	0	0	0	0	0	0	0	0	0	0	0	0	0	0	0	0	0	0	0	0	0	0	0	0	0	0	0	0	0	0	0	0	0	0	0	0	0	0	0
bta-miR-11973	0	0	0	0	0	0	0	0	0	0	0	0	0	0	0	0	0	0	0	0	0	0	0	0	0	0	0	0	0	0	0	0	0	0	0	0	0	0	0
bta-miR-11974	0	0	0	0	0	0	0	0	0	0	0	0	0	0	0	0	0	0	0	0	0	0	0	0	0	0	0	0	0	0	0	0	0	0	0	0	0	0	0
bta-miR-11975	0	1	2	0	0	0	4	0	1	0	1	2	0	2	0	1	1	0	2	0	1	0	3	4	0	7	2	0	0	0	0	0	0	1	0	0	2	0	1
bta-miR-11976	0	8	13	18	7	0	25	9	7	5	53	4	5	15	12	22	20	7	27	25	24	20	34	20	21	62	7	4	8	2	9	2	10	5	2	8	18	5	6
bta-miR-11977	0	0	0	0	0	0	0	0	0	0	0	0	0	0	0	0	0	0	0	0	0	0	0	0	0	0	0	0	0	0	1	0	0	0	0	0	0	0	0
bta-miR-11978	0	0	0	0	0	0	1	0	0	0	0	0	0	0	0	0	0	0	0	0	0	0	0	0	0	0	0	0	1	0	0	0	0	0	0	0	0	0	0
bta-miR-11979	0	0	0	0	0	0	0	0	0	0	0	0	0	0	0	0	0	0	0	0	0	0	0	0	0	0	0	0	0	0	0	0	0	0	0	0	0	0	0
bta-miR-11980	0	0	0	0	0	0	0	0	0	0	0	0	0	0	0	0	0	0	0	0	0	0	0	0	0	0	0	0	0	0	0	0	0	0	0	0	0	0	0
bta-miR-11981	0	1	0	0	0	0	0	0	0	0	0	0	0	0	0	0	0	1	1	0	0	0	0	0	0	0	0	0	0	0	0	0	0	0	0	0	0	0	0
bta-miR-11982	0	0	0	0	0	0	0	0	0	0	0	0	0	0	0	0	0	0	0	0	0	0	0	0	0	0	0	0	0	0	0	0	0	0	0	0	0	0	0
bta-miR-11983	0	0	0	0	0	0	0	0	0	0	0	0	0	0	0	0	0	0	0	0	0	0	0	0	0	0	0	0	0	0	0	0	0	0	0	0	0	0	0
bta-miR-11984	0	0	0	0	0	0	0	0	0	0	0	0	0	0	0	0	0	0	0	0	0	0	0	0	0	0	0	0	0	0	0	0	0	0	0	0	0	0	0
bta-miR-11985	0	0	0	0	0	0	0	0	0	0	0	0	0	0	0	0	0	0	0	0	0	0	0	0	0	0	0	0	0	0	0	0	0	0	0	0	0	0	0
bta-miR-11986	0	0	0	0	0	0	0	0	0	0	0	0	0	0	0	0	0	0	0	0	0	0	0	0	0	0	0	0	0	0	0	0	0	0	0	0	0	0	0
bta-miR-11986b	0	0	5	1	5	0	5	0	7	5	1	6	1	2	3	0	5	1	0	1	3	1	1	3	2	3	0	2	9	7	8	3	1	1	3	6	5	1	2
bta-miR-11986c	0	0	0	0	0	0	0	0	2	0	0	0	0	0	0	0	0	0	0	0	0	0	0	0	0	0	0	0	0	0	0	0	0	0	0	0	0	0	0
bta-miR-11987	0	0	0	0	0	0	0	0	0	0	0	0	0	0	0	0	0	0	0	0	0	0	0	0	0	0	0	0	0	0	0	0	0	0	0	0	0	0	0
bta-miR-11988	0	0	0	0	0	0	0	0	0	0	0	0	0	0	0	0	0	0	0	0	0	0	0	0	0	0	0	0	0	0	0	0	0	0	0	0	0	0	0
bta-miR-11989	0	0	0	0	0	0	0	0	0	1	0	0	0	0	0	0	0	0	0	0	0	0	0	0	0	0	0	0	0	0	0	2	0	0	0	2	0	0	0
bta-miR-11990	0	0	0	0	0	0	0	0	0	0	0	0	0	0	0	0	0	0	0	0	0	0	0	0	0	0	0	0	0	0	0	0	0	0	0	0	0	0	0
bta-miR-11991	0	0	1	0	0	0	0	0	1	0	0	1	0	0	0	0	0	0	0	0	0	0	0	0	0	0	0	0	0	0	0	0	0	0	0	0	0	0	0
bta-miR-11992	0	0	1	0	2	0	0	0	0	0	0	0	0	0	0	0	0	0	0	0	0	0	0	0	0	0	0	0	0	1	0	0	0	0	0	2	0	0	0
bta-miR-11993	0	0	0	0	0	0	0	1	0	0	0	2	0	0	0	0	0	0	0	2	0	0	0	0	0	0	0	0	0	0	0	0	0	0	1	0	0	0	0
bta-miR-11994	0	0	0	0	2	0	0	0	0	0	1	0	0	0	0	0	0	0	0	0	0	0	0	0	0	0	0	3	0	0	0	0	0	0	0	0	0	0	0
bta-miR-11995	0	0	0	0	0	0	0	0	0	0	0	0	0	0	0	0	0	0	0	0	0	0	0	0	0	0	0	0	0	0	0	0	0	0	0	0	0	0	0
bta-miR-11996	0	0	0	0	0	0	0	0	0	0	0	1	0	0	0	0	0	0	0	0	0	0	0	0	0	0	0	0	0	0	0	0	0	0	0	0	0	0	0
bta-miR-11997	0	0	0	0	0	0	0	0	0	0	0	0	0	0	0	0	0	0	0	0	0	0	0	0	0	0	0	0	0	0	0	0	0	0	0	0	0	0	0
bta-miR-11998	0	0	0	0	0	0	1	0	1	0	0	0	0	0	0	0	0	0	0	0	0	0	0	0	0	0	0	0	0	0	0	0	1	0	0	0	0	0	0
bta-miR-11999	0	0	0	0	0	0	0	0	0	0	0	0	0	0	0	0	0	0	0	0	0	0	0	0	0	0	0	0	0	0	0	0	0	0	0	0	0	0	0
bta-miR-12000	0	0	0	0	0	0	0	0	0	0	0	0	0	0	0	0	0	0	0	0	0	0	0	0	0	0	0	0	0	0	0	0	0	0	0	0	0	0	0
bta-miR-12001	0	0	0	0	0	0	0	0	0	0	0	0	0	0	0	0	0	0	0	0	0	0	0	0	0	0	0	0	0	0	0	0	0	0	0	0	0	0	0
bta-miR-12002a	0	0	0	0	0	0	0	0	0	0	0	0	0	0	0	0	0	0	0	0	0	0	0	0	0	0	0	0	0	0	0	0	0	0	0	0	0	0	0
bta-miR-12002b	0	0	0	0	0	0	0	0	0	0	0	0	0	0	0	0	0	0	0	0	0	0	0	0	0	0	0	0	0	0	0	0	0	0	0	0	0	0	0
bta-miR-12003	0	0	0	0	0	0	0	0	0	0	0	0	0	0	0	0	0	0	0	0	0	0	0	0	0	0	0	0	0	0	0	0	0	0	0	0	0	0	0
bta-miR-12004	0	0	0	0	0	0	0	0	0	0	0	0	0	0	0	0	0	0	0	0	0	0	0	0	0	0	0	0	0	0	0	0	0	0	0	0	0	0	0
bta-miR-12005	0	0	0	0	0	0	0	0	0	0	0	0	0	0	0	0	0	0	0	0	0	0	0	0	0	0	0	0	0	0	0	0	0	0	0	0	0	0	0
bta-miR-12006	0	0	3	0	0	0	2	0	1	3	2	1	0	0	0	1	0	0	1	3	0	0	0	0	1	0	3	0	0	0	0	0	0	2	0	0	2	3	0
bta-miR-12007	0	0	0	0	0	0	0	0	0	0	0	0	0	0	0	0	0	0	0	0	0	0	0	0	0	0	0	0	0	0	0	0	0	0	0	0	0	0	0
bta-miR-12008	0	0	0	0	0	0	0	0	0	0	0	0	0	0	0	0	0	0	0	0	0	0	0	0	0	0	0	0	0	0	0	0	0	0	0	0	0	0	0
bta-miR-12009	0	0	0	0	0	0	0	0	0	0	0	0	0	0	0	0	0	0	0	0	0	0	0	0	0	0	0	0	0	0	0	0	0	0	0	0	0	0	0
bta-miR-12010	0	0	0	0	0	0	0	0	0	0	0	0	0	0	0	0	0	0	0	0	0	0	0	0	0	0	0	0	0	0	0	0	0	0	0	0	0	1	0
bta-miR-12011	0	0	0	0	0	0	0	0	0	0	0	0	0	0	0	0	0	0	0	0	0	0	0	0	0	0	0	0	0	0	0	0	0	0	0	0	0	0	0
bta-miR-12012	0	0	0	0	0	0	0	0	0	0	0	0	0	0	0	0	0	0	0	0	0	0	0	0	0	0	0	0	0	0	0	0	0	0	0	0	0	0	0
bta-miR-12013	0	0	0	0	0	0	0	0	0	0	0	0	0	0	0	0	0	0	0	0	0	0	0	0	0	0	0	0	0	0	0	0	0	0	0	0	0	0	0
bta-miR-12014	0	0	0	0	0	0	0	0	0	0	0	0	0	0	0	0	0	0	0	0	0	0	0	0	0	0	0	0	0	0	0	0	0	0	0	0	0	0	0
bta-miR-12015	0	0	2	0	0	0	0	0	0	0	0	0	0	0	0	0	0	0	0	0	0	0	0	0	0	0	0	0	0	0	0	0	0	0	0	0	0	0	0
bta-miR-12016	0	0	0	0	0	0	0	0	0	0	0	0	0	0	0	0	0	0	0	0	0	0	0	0	0	0	0	0	0	0	0	0	0	0	0	0	0	0	0
bta-miR-12017	0	0	0	0	0	0	0	0	0	0	0	0	0	0	0	0	0	0	0	0	0	0	0	0	0	0	0	0	0	0	0	0	0	0	0	0	0	0	0
bta-miR-12018	0	0	0	0	0	0	0	0	0	0	0	0	0	0	0	0	0	0	0	0	0	0	0	0	0	0	0	0	0	0	0	0	0	0	0	0	0	0	0
bta-miR-12019	0	0	0	0	0	0	0	0	0	0	0	0	0	0	0	0	0	0	0	0	0	0	0	0	0	0	0	0	0	0	0	0	0	0	0	0	0	0	0
bta-miR-12020	0	0	0	0	0	0	0	0	0	0	0	0	0	0	0	0	0	0	0	0	0	0	0	0	0	0	0	0	0	0	0	0	0	0	0	0	0	0	0
bta-miR-12021	0	0	0	0	0	0	0	0	0	0	0	0	0	0	0	0	0	0	0	0	0	0	0	0	0	0	0	0	0	0	0	0	0	0	0	0	0	0	0
bta-miR-12022	0	0	3	0	1	0	0	1	4	0	1	5	0	0	0	0	2	0	0	0	0	1	0	0	0	0	0	0	0	0	0	0	0	0	0	0	2	0	0
bta-miR-12023	4	4	2	1	3	0	2	1	0	2	3	2	0	2	1	0	2	0	1	0	2	2	6	0	3	10	0	0	1	3	2	0	4	0	0	0	0	0	2
bta-miR-12024	0	0	0	0	0	0	0	0	0	0	0	0	0	0	0	0	0	0	0	0	0	0	0	0	0	0	0	0	0	0	0	0	0	0	0	0	0	0	0
bta-miR-12025	0	0	0	0	0	0	0	0	0	0	0	0	0	0	0	0	0	0	0	0	0	0	0	0	0	0	0	0	0	0	0	0	0	0	0	0	0	0	0
bta-miR-12026	0	0	0	0	0	0	0	0	0	0	0	0	0	0	0	0	0	0	0	0	0	0	0	0	0	0	0	0	0	0	0	0	0	0	0	0	0	0	0
bta-miR-12027	0	0	0	0	0	0	0	0	0	0	0	0	0	0	0	0	0	0	0	0	0	0	0	0	0	0	0	0	0	2	0	0	0	0	0	0	0	0	0
bta-miR-12028	0	0	0	0	0	0	0	0	0	0	0	0	0	0	0	0	0	0	0	0	0	0	0	0	0	0	0	0	0	0	0	0	0	0	0	0	0	0	0
bta-miR-12029	0	0	0	0	0	0	0	0	0	0	0	0	0	0	0	0	0	0	0	0	0	0	0	0	0	0	0	0	0	0	0	0	0	0	0	0	0	0	0
bta-miR-12030	1	11	27	24	20	1	20	19	24	19	10	22	10	23	16	2	9	3	34	6	26	10	29	13	36	42	6	2	22	18	11	6	11	10	17	31	7	16	33
bta-miR-12031	0	0	0	0	0	0	0	0	0	0	0	0	0	0	0	0	0	0	0	0	0	0	0	0	0	0	0	0	0	0	0	0	0	0	0	0	0	0	0
bta-miR-12032	0	0	0	0	0	0	0	0	0	0	0	0	0	0	0	0	0	0	0	0	0	0	0	0	0	0	0	0	0	0	0	0	0	0	0	0	0	0	0
bta-miR-12033	0	0	0	0	0	0	0	0	0	0	0	0	0	0	0	0	0	0	0	0	0	0	0	0	0	0	0	0	0	0	0	0	0	0	0	0	0	0	0
bta-miR-12034	1	2	4	5	1	0	4	7	2	1	0	4	1	3	2	0	5	2	4	1	3	6	4	1	4	3	0	0	0	0	0	1	6	1	3	3	1	4	4
bta-miR-12035	0	0	0	0	0	0	0	0	0	0	0	0	0	0	0	0	0	0	0	0	0	0	0	0	0	0	0	0	0	0	0	0	0	0	0	0	0	0	0
bta-miR-12036	0	0	0	0	0	0	0	0	0	0	0	0	0	0	0	0	0	0	0	0	0	0	0	0	0	0	0	0	0	0	0	0	0	0	0	0	0	0	0
bta-miR-12037	0	0	0	0	0	0	0	0	0	0	0	0	0	0	0	0	0	0	0	0	0	0	0	0	0	0	0	0	0	0	0	0	0	0	0	0	0	0	0
bta-miR-12038	0	0	0	0	0	0	0	0	0	0	0	0	0	0	0	0	0	0	0	0	0	0	0	0	0	0	0	1	0	0	0	0	0	0	0	0	0	0	0
bta-miR-12039	0	0	0	0	0	0	0	0	0	0	0	0	0	0	0	0	0	0	0	0	0	0	0	0	0	0	0	0	0	0	0	0	0	0	0	0	0	0	0
bta-miR-12040	0	0	0	0	0	0	0	0	0	0	0	0	0	0	0	0	0	0	0	0	0	0	0	0	0	0	0	0	0	0	0	0	0	0	0	0	0	0	0
bta-miR-12041	0	0	0	0	0	0	0	0	0	0	0	0	0	0	0	0	0	0	0	0	0	0	0	0	0	0	0	0	0	0	0	0	0	0	0	0	0	0	0
bta-miR-12042	0	0	0	0	0	0	0	0	0	0	0	0	0	0	0	0	0	0	0	0	0	0	0	0	0	0	0	0	0	0	0	0	0	0	0	0	0	0	0
bta-miR-12043	0	0	0	0	0	0	0	0	0	0	0	0	0	0	1	0	0	0	0	0	0	0	0	0	0	0	0	0	0	0	0	0	0	0	0	0	0	0	0
bta-miR-12044	0	0	0	0	0	0	0	0	0	0	0	0	0	0	0	0	0	0	0	0	0	0	0	0	0	0	0	0	0	0	0	0	0	0	0	0	0	0	0
bta-miR-12045	0	0	0	0	0	0	0	0	0	0	0	0	0	0	0	0	0	0	0	0	0	0	0	0	0	0	0	0	0	0	0	0	0	0	0	0	0	0	0
bta-miR-12046	0	0	0	0	2	0	0	0	0	2	0	0	0	0	0	0	0	0	0	0	0	0	0	0	0	0	0	1	1	0	0	0	2	0	0	1	0	0	0
bta-miR-12047	0	0	0	0	0	0	0	0	0	0	0	0	0	0	0	0	0	0	0	0	0	0	0	0	0	0	0	0	0	0	0	0	0	0	0	0	0	0	0
bta-miR-12048	0	0	0	0	0	0	0	0	0	0	0	0	0	0	0	0	0	0	0	0	0	0	0	0	0	0	0	0	0	0	0	0	0	0	0	0	0	0	0
bta-miR-12049	0	0	0	0	0	0	0	0	0	0	0	0	0	0	0	0	0	0	0	0	0	0	0	0	0	0	0	0	0	0	0	0	0	0	0	0	0	0	0
bta-miR-12050	0	0	0	0	0	0	0	0	0	0	0	0	0	0	0	0	0	0	0	0	0	0	0	0	0	0	0	0	0	0	0	0	0	0	0	0	0	0	0
bta-miR-12051	0	0	0	0	0	0	0	0	0	0	0	0	0	0	0	0	0	0	0	0	0	0	0	0	0	0	0	0	0	0	0	0	0	0	0	0	0	0	0
bta-miR-12052	0	0	0	0	0	0	0	0	0	0	0	0	0	0	0	0	0	0	0	0	0	0	0	0	0	0	0	0	0	0	0	0	0	0	0	0	0	0	0
bta-miR-12053	0	0	0	0	0	0	0	0	0	0	0	0	0	0	0	0	0	0	0	0	0	0	0	0	0	0	0	0	0	0	0	0	0	0	0	0	0	0	0
bta-miR-12054	0	0	0	0	0	0	0	0	0	0	0	0	0	0	0	0	0	0	0	0	0	0	0	0	0	0	0	0	0	0	0	0	0	0	0	0	0	0	0
bta-miR-12055	0	0	0	0	0	0	0	0	0	0	0	0	0	0	0	0	0	0	0	0	0	0	0	0	0	0	0	0	0	0	0	0	0	0	0	0	0	0	0
bta-miR-12056	0	0	0	0	0	0	0	0	0	0	0	0	0	0	0	0	0	0	0	0	0	0	0	0	0	0	0	0	0	0	0	0	0	0	0	0	0	0	0
bta-miR-12057	0	0	0	0	0	0	1	0	0	0	0	0	0	0	0	0	0	0	0	0	0	0	0	0	0	0	0	0	0	0	0	0	2	0	0	0	0	0	2
bta-miR-12058	0	0	0	0	0	0	0	0	0	0	0	0	0	0	0	0	0	0	0	0	0	0	0	0	0	0	0	0	0	0	0	0	0	0	0	0	0	0	0
bta-miR-12059	0	0	0	0	1	0	0	0	0	0	0	0	0	0	0	0	0	0	0	0	0	0	0	0	0	0	0	0	0	0	0	0	0	0	0	0	0	0	0
bta-miR-12060	0	0	0	0	0	0	0	0	0	0	0	0	0	0	0	0	0	0	0	0	0	0	0	0	0	0	0	0	0	0	0	0	0	0	0	0	0	0	0
bta-miR-12061	0	0	0	0	0	0	0	0	0	0	0	0	0	0	0	0	0	0	0	0	0	0	0	0	0	0	0	0	0	0	0	0	0	0	0	0	0	0	0
bta-miR-12062	0	0	0	0	0	0	0	0	0	0	0	0	0	0	0	0	0	0	0	0	0	0	0	0	0	0	0	0	0	0	0	0	0	0	0	0	0	0	0
bta-miR-12063	0	0	0	0	0	0	0	0	0	0	0	0	0	0	0	0	0	0	0	0	0	0	0	0	0	0	0	0	0	0	0	0	0	0	0	0	0	0	0
bta-miR-12064	0	0	0	0	0	0	0	0	0	0	0	0	0	0	0	0	0	0	0	0	0	0	0	0	0	0	0	0	0	0	0	0	0	0	0	0	0	0	0
bta-miR-122	157	687	1099	634	875	320	1207	1209	1615	1879	1317	2054	1418	988	1150	915	1137	629	896	1131	864	971	1209	443	888	862	1073	908	1164	1049	1151	895	1231	1322	1183	1610	1301	1277	969
bta-miR-1224	0	0	0	0	0	0	1	0	0	0	0	0	0	0	0	0	0	0	0	0	0	0	0	3	0	0	0	0	0	0	0	0	0	0	0	0	0	0	0
bta-miR-1225-3p	0	0	0	0	0	0	0	0	0	0	0	0	0	0	0	0	0	0	0	0	0	0	0	0	0	0	0	0	0	0	0	0	0	0	0	0	0	0	0
bta-miR-1246	11	19	10	7	9	2	35	8	22	15	163	6	5	24	10	3	13	3	16	8	10	10	11	62	14	135	14	5	7	7	8	9	12	11	8	12	13	5	5
bta-miR-1247-3p	0	0	0	0	0	0	0	0	0	0	0	0	0	0	0	0	0	0	0	0	0	0	0	0	0	0	0	0	0	0	0	0	0	0	0	0	0	0	0
bta-miR-1247-5p	0	0	0	0	0	0	0	0	0	0	0	0	0	0	0	0	0	0	0	0	0	0	0	0	0	0	0	0	0	0	0	0	0	0	1	0	0	0	0
bta-miR-1248	0	0	0	0	0	0	0	0	0	0	0	0	0	0	0	0	0	0	0	0	0	0	0	0	0	0	0	0	1	0	0	0	0	0	0	0	0	0	0
bta-miR-1249	0	0	0	0	0	0	0	1	1	0	0	0	0	1	0	0	0	0	0	0	0	0	0	0	0	0	0	0	0	0	0	0	0	0	0	0	0	0	0
bta-miR-124a	1	0	2	0	1	0	0	0	1	1	0	0	0	0	0	0	0	0	0	0	0	0	0	0	0	0	0	0	0	0	0	0	0	1	0	0	0	0	0
bta-miR-124b	0	0	1	0	0	0	0	0	0	1	0	0	0	0	0	0	0	0	0	0	0	0	0	0	0	0	0	0	0	0	0	0	0	0	0	0	0	0	0
bta-miR-1251	0	0	0	0	0	0	0	0	0	0	0	0	0	0	0	0	0	0	0	0	0	0	0	0	0	0	0	0	0	0	0	0	0	0	0	0	0	0	0
bta-miR-1256	0	0	0	0	0	0	0	0	0	0	0	0	0	0	0	0	0	0	0	0	0	0	0	0	0	0	0	0	0	0	0	0	0	0	0	0	0	0	0
bta-miR-125a	22	118	398	336	89	29	190	271	189	156	104	189	90	100	80	48	111	65	53	41	56	37	86	37	74	104	197	143	185	107	113	100	109	78	47	150	135	117	107
bta-miR-125b	43	268	533	405	263	37	445	499	495	375	372	516	279	326	276	167	388	89	299	180	180	188	266	76	248	261	245	232	400	299	331	233	282	213	301	466	387	300	325
bta-miR-126-3p	0	2	4	3	3	0	6	7	6	6	3	11	3	8	12	2	9	2	4	9	0	4	9	0	4	7	2	2	4	6	5	4	1	1	4	4	6	6	2
bta-miR-126-5p	0	1	5	1	1	0	4	13	6	4	4	3	0	3	7	1	2	0	1	2	0	1	0	0	3	2	0	2	2	8	1	0	3	2	5	4	0	3	1
bta-miR-1260b	6	1	7	2	7	0	2	5	0	4	2	1	6	3	3	0	2	2	1	2	4	1	1	0	1	2	1	0	1	2	2	0	2	0	0	2	0	2	2
bta-miR-1264	0	0	1	0	0	0	0	0	1	0	0	0	1	0	0	0	2	0	0	0	0	0	0	0	0	0	0	0	0	1	0	0	0	0	0	2	0	0	1
bta-miR-127	0	0	6	1	0	2	3	2	1	1	1	4	2	0	0	0	2	0	1	4	0	0	1	0	0	1	0	0	1	2	2	0	0	2	0	2	1	3	1
bta-miR-1271	0	2	0	0	0	3	2	2	0	1	1	2	0	1	0	0	0	0	0	0	0	0	0	0	2	2	0	0	0	0	0	0	3	0	2	5	1	0	0
bta-miR-1277	0	6	11	2	9	1	9	4	8	1	1	4	1	1	3	1	7	0	1	0	0	1	0	0	6	2	4	8	8	0	1	5	0	0	2	4	1	1	0
bta-miR-128	18	79	97	90	134	17	171	138	218	118	82	183	90	81	74	30	93	39	50	46	54	49	52	18	61	40	86	111	123	143	124	106	72	64	93	128	94	92	50
bta-miR-1281	0	0	0	0	0	0	0	0	0	0	0	0	0	0	0	0	0	0	0	0	0	0	0	0	0	0	0	0	0	0	0	0	0	0	0	0	0	0	0
bta-miR-1282	0	0	0	0	0	0	0	0	0	0	0	0	0	0	0	0	0	0	0	0	0	0	0	0	0	0	0	0	0	0	0	0	0	0	0	0	0	0	0
bta-miR-1284	0	0	0	0	0	0	0	0	0	0	0	0	0	0	0	0	0	0	0	0	0	0	0	0	0	0	0	0	0	0	0	0	0	0	0	0	0	0	0
bta-miR-1287	0	0	0	0	0	0	0	0	0	0	0	0	0	0	0	0	0	0	0	0	0	0	0	0	0	0	0	0	0	0	0	0	0	0	0	0	0	0	0
bta-miR-129	0	8	6	2	2	1	6	4	13	5	7	8	0	10	5	5	7	3	0	4	1	1	0	3	1	4	2	2	6	4	3	4	5	6	6	10	2	3	5
bta-miR-129-3p	0	0	0	0	0	0	0	0	0	0	0	0	0	0	0	0	0	0	0	0	0	0	0	0	0	0	0	0	0	0	0	0	0	0	0	0	0	0	0
bta-miR-129-5p	0	0	0	0	0	0	0	0	0	0	0	0	0	0	0	0	0	0	0	0	0	0	0	0	0	0	0	0	0	0	0	0	0	0	0	0	0	0	0
bta-miR-1291	0	0	0	2	0	0	0	0	0	0	2	2	0	0	0	0	0	0	0	0	0	0	1	0	1	0	0	0	1	2	0	0	0	0	0	0	4	1	2
bta-miR-1296	1	0	2	2	1	0	3	1	1	1	1	1	0	0	0	0	0	0	0	0	0	0	2	0	0	0	1	2	0	0	1	0	0	0	0	0	0	0	0
bta-miR-1298	1	29	29	22	32	14	68	57	53	30	22	46	9	26	16	18	26	8	17	4	9	9	13	6	11	14	11	28	21	24	19	13	11	20	20	25	27	11	11
bta-miR-1301	0	0	0	0	0	0	0	0	0	0	0	0	0	0	0	0	0	0	0	0	0	0	0	0	0	0	0	0	0	0	0	0	0	0	0	0	0	0	0
bta-miR-1306	2	7	14	8	9	7	8	8	10	3	4	7	4	3	6	1	5	4	6	5	1	3	4	2	5	9	15	8	6	2	6	0	6	4	1	5	6	6	3
bta-miR-1307	0	13	22	16	3	1	15	12	14	5	9	6	4	7	2	3	3	7	1	4	2	2	1	2	2	4	3	0	7	3	5	1	7	2	3	4	4	5	6
bta-miR-130a	3	5	38	6	5	1	11	10	12	5	5	13	4	8	1	1	4	4	1	9	5	4	8	4	3	8	16	11	7	8	2	1	0	2	1	11	8	2	5
bta-miR-130b	1	5	15	3	5	0	8	5	16	10	5	4	6	2	10	10	1	3	12	1	4	7	8	5	2	6	5	8	7	7	11	1	2	5	3	3	9	9	7
bta-miR-132	0	8	14	12	3	6	14	18	17	18	20	26	4	10	6	7	8	0	13	8	6	0	9	5	5	7	16	9	5	13	5	12	5	4	3	10	11	6	8
bta-miR-133a	0	0	0	0	1	0	0	1	2	2	0	2	3	0	0	0	0	0	0	0	0	0	0	0	0	0	0	0	0	0	0	0	0	0	0	0	0	0	0
bta-miR-133b	0	0	0	0	0	0	0	0	0	0	0	0	0	0	0	0	0	0	0	0	0	0	0	0	0	0	0	0	0	0	0	0	0	0	0	0	0	0	0
bta-miR-133c	0	0	0	0	0	0	0	0	0	0	0	0	0	0	0	0	0	0	0	0	0	0	0	0	0	0	0	0	0	0	0	0	0	0	0	0	0	0	0
bta-miR-134	0	0	0	0	0	0	0	0	0	0	0	0	0	0	0	0	0	0	0	0	0	0	0	0	0	0	0	0	0	0	0	0	0	0	0	3	0	0	0
bta-miR-1343-3p	0	0	6	3	1	0	3	2	6	0	5	0	1	1	1	0	0	1	0	0	0	2	0	0	2	0	2	3	1	1	1	0	4	1	1	1	0	2	0
bta-miR-1343-5p	0	0	0	0	0	0	0	0	2	1	0	1	0	1	0	0	0	0	0	0	0	0	2	0	0	0	2	0	0	0	0	0	1	0	0	2	2	1	0
bta-miR-135a	0	3	14	1	9	0	8	15	6	8	4	6	3	9	1	2	5	2	3	0	2	4	1	0	5	2	0	2	6	3	7	4	2	4	3	2	5	3	1
bta-miR-135b	0	6	1	2	3	1	3	3	4	2	2	0	3	3	1	0	0	0	1	0	1	1	2	0	0	0	0	1	8	11	1	0	4	0	4	10	2	0	1
bta-miR-136	0	0	0	0	0	0	0	0	0	0	0	0	0	0	0	0	0	0	0	0	0	0	0	0	0	0	0	0	0	0	0	0	0	0	0	0	0	0	0
bta-miR-137	0	0	0	0	0	0	0	0	0	0	0	0	0	0	0	0	0	0	0	0	0	0	0	0	0	0	0	0	0	0	0	0	0	0	0	0	0	0	0
bta-miR-138	13	188	217	109	166	13	262	234	262	169	119	192	75	94	91	104	141	33	29	41	57	66	89	11	58	54	89	118	132	117	103	111	72	90	89	133	105	84	93
bta-miR-1388-3p	0	0	0	0	1	0	0	0	0	0	0	0	0	0	0	0	0	0	0	0	0	0	0	0	0	0	0	0	0	0	0	0	0	0	0	0	0	0	0
bta-miR-1388-5p	0	0	0	0	0	0	0	0	0	0	0	0	0	0	0	0	0	0	0	0	0	0	0	0	0	0	0	0	0	0	0	0	0	0	0	0	0	0	0
bta-miR-139	0	3	5	1	1	0	0	2	1	0	0	1	0	0	1	0	0	0	0	2	2	0	1	0	0	0	0	1	0	0	0	0	0	0	0	0	3	0	0
bta-miR-140	3	7	13	15	6	2	6	12	9	7	3	6	0	11	3	3	4	1	0	5	1	0	3	0	5	5	15	4	8	8	8	4	7	10	2	5	3	6	3
bta-miR-141	14	65	109	72	69	0	146	136	125	80	43	114	47	47	33	23	86	12	23	37	23	21	38	3	45	34	16	26	75	49	70	46	32	29	46	87	47	48	31
bta-miR-142-3p	0	0	0	0	0	0	0	0	0	0	0	0	0	0	0	0	0	0	0	0	0	0	0	0	0	0	0	0	0	0	0	0	0	0	0	0	0	0	0
bta-miR-142-5p	2	0	0	0	0	0	0	1	1	0	0	0	0	0	0	0	3	0	0	0	0	10	0	0	2	0	0	0	0	0	0	0	2	0	0	1	0	0	0
bta-miR-143	17	193	240	116	181	49	290	373	379	224	133	290	118	112	129	112	157	36	64	70	54	73	105	23	100	60	110	118	186	199	154	133	104	87	119	210	103	107	75
bta-miR-1434-3p	0	0	1	0	0	0	0	0	0	0	0	0	0	0	0	0	0	0	0	0	0	0	0	0	0	0	0	0	0	0	0	0	0	0	0	0	0	0	0
bta-miR-1434-5p	0	0	0	0	0	0	0	0	0	0	0	0	0	0	0	0	0	0	0	0	0	0	0	0	0	0	0	0	0	0	0	0	0	0	0	0	0	0	0
bta-miR-144	0	2	0	0	0	0	0	0	0	0	0	0	0	0	0	0	0	0	2	0	0	0	0	0	0	0	0	0	0	0	0	0	1	0	0	2	0	0	0
bta-miR-145	0	0	1	0	0	0	0	2	3	3	1	3	0	0	0	0	1	2	0	0	0	1	0	0	1	1	0	0	2	0	1	0	1	0	2	0	0	0	1
bta-miR-1468	0	0	4	0	0	3	1	0	1	4	1	0	0	1	0	0	0	1	0	3	0	0	1	0	0	2	3	3	1	0	0	0	0	0	0	0	2	1	2
bta-miR-146a	18	155	235	145	150	11	214	224	289	147	103	252	81	90	73	70	139	35	51	67	46	63	75	7	72	84	76	78	133	185	103	71	74	80	84	152	97	77	81
bta-miR-146b	15	108	134	97	133	29	203	161	269	232	96	255	102	86	81	66	92	35	65	58	49	70	114	17	103	87	71	72	137	115	74	53	66	107	86	138	108	110	69
bta-miR-147	0	1	0	3	0	0	0	0	1	1	0	0	0	0	0	0	0	0	0	0	0	0	0	0	0	0	0	0	0	0	0	0	0	0	0	0	0	0	0
bta-miR-148a	446	3682	4377	2429	2085	1200	5649	6186	6457	5443	3074	7213	3185	1727	1993	856	3953	878	1793	2298	1777	1544	2474	413	2897	2305	338	1087	3278	2091	2741	1255	1951	1293	2727	2500	2941	2281	1960
bta-miR-148b	18	94	110	69	49	12	94	117	104	80	52	120	51	43	53	34	86	18	40	38	29	36	54	12	55	62	34	36	109	41	55	50	54	47	54	68	70	59	49
bta-miR-148c	0	0	0	0	0	0	0	0	0	0	0	0	0	0	0	0	0	0	0	0	0	0	0	0	0	0	0	0	0	0	0	0	0	0	0	0	0	0	0
bta-miR-148d	0	0	0	0	0	0	0	0	0	0	0	0	0	0	0	0	0	0	0	0	0	0	0	0	0	0	0	0	0	0	0	0	0	0	0	0	0	0	0
bta-miR-149-3p	0	0	0	0	0	0	0	0	0	0	0	0	0	0	0	0	0	0	0	0	0	0	0	0	0	0	0	0	0	0	0	0	0	0	0	0	0	0	0
bta-miR-149-5p	1	1	1	0	0	0	3	3	1	3	4	3	2	0	2	1	5	0	0	1	0	1	0	0	2	1	6	0	3	0	3	4	3	1	2	1	0	3	0
bta-miR-150	4	53	49	23	46	2	50	62	73	73	42	72	40	25	26	18	52	19	21	36	26	20	36	7	32	38	13	33	40	29	21	20	23	35	26	38	39	21	35
bta-miR-151-3p	4	37	69	59	25	19	73	99	91	41	29	95	49	20	35	8	44	14	19	20	16	23	20	16	51	26	13	12	55	26	44	20	35	20	45	41	50	32	29
bta-miR-151-5p	0	8	13	8	3	1	9	5	5	12	4	9	3	3	2	5	8	3	3	9	3	2	1	0	3	9	1	0	10	6	3	4	5	2	4	4	4	4	11
bta-miR-152	10	136	202	116	86	1	213	210	207	171	115	215	132	81	70	25	132	30	53	70	77	58	71	14	80	91	22	69	106	86	129	56	66	57	85	113	103	80	75
bta-miR-153	0	3	6	0	5	0	4	6	1	5	2	2	0	1	2	0	2	0	1	0	2	2	2	0	0	1	8	1	5	1	3	3	0	0	1	1	6	1	1
bta-miR-154a	0	0	0	1	0	0	0	0	0	0	0	0	0	0	0	0	0	0	0	0	0	0	0	0	0	0	0	0	0	0	0	0	0	0	0	0	0	0	0
bta-miR-154b	0	0	0	0	0	0	0	0	0	0	0	0	0	0	0	0	0	0	0	0	0	0	0	0	0	0	0	0	0	0	0	0	0	0	0	0	0	0	0
bta-miR-154c	0	3	0	2	2	0	6	5	3	2	5	9	1	5	1	1	4	0	0	0	1	1	4	0	0	0	1	1	4	0	5	2	0	0	2	9	4	1	1
bta-miR-155	9	26	146	32	8	77	117	267	169	840	179	327	200	8	29	15	20	19	91	60	24	32	911	113	95	452	25	10	45	5	17	152	205	180	34	361	309	204	326
bta-miR-1584-3p	0	0	0	0	0	0	0	0	0	0	0	0	0	0	0	0	0	0	0	0	0	0	0	0	0	0	0	0	0	0	0	0	0	0	0	0	0	0	0
bta-miR-1584-5p	0	0	0	0	0	0	0	0	0	0	0	0	0	0	0	0	0	0	0	0	0	0	0	0	0	0	0	0	0	0	0	0	0	0	0	0	0	0	0
bta-miR-15a	17	137	213	115	153	2	185	168	187	143	99	154	69	64	65	55	93	22	27	28	47	67	66	15	63	47	53	93	119	127	101	65	46	63	65	191	62	92	37
bta-miR-15b	3	70	105	46	56	0	85	68	72	55	36	74	31	26	31	29	49	13	31	23	25	26	26	2	45	22	21	31	46	38	54	45	31	37	28	46	36	27	20
bta-miR-1603	0	0	0	0	0	0	0	0	0	0	0	0	0	0	0	0	0	0	0	0	0	0	0	0	0	0	0	0	0	0	0	0	0	0	0	0	0	0	0
bta-miR-16a	186	1727	2798	1059	820	106	2243	2711	3162	2774	1554	3386	1588	652	978	537	2032	583	977	1368	1051	955	1427	388	1395	1120	313	670	1430	1048	1386	596	1069	855	1399	1210	1686	1269	956
bta-miR-16b	771	4959	8104	5770	5789	1708	8679	9468	12345	9810	5378	11550	5525	4303	4454	3711	7028	2189	3539	3941	3344	4016	4754	971	4431	3911	4294	4874	7342	6173	6466	4538	4705	4718	5763	7554	6432	5569	4084
bta-miR-17-3p	1	2	1	4	3	0	11	4	6	2	3	5	0	4	1	0	1	0	1	2	0	0	0	1	0	1	3	2	6	4	5	7	0	4	3	1	2	0	2
bta-miR-17-5p	5	33	75	25	35	1	23	42	29	37	20	39	28	23	27	20	28	4	12	18	17	23	29	3	24	32	40	17	21	37	21	44	15	25	25	54	24	20	13
bta-miR-1721	0	0	0	0	0	0	0	0	0	0	0	0	0	0	0	0	0	0	0	0	0	0	0	0	0	0	0	0	0	0	0	0	0	0	0	0	0	0	0
bta-miR-1777a	0	1	2	2	0	0	0	0	0	0	1	0	0	0	0	0	0	0	0	1	0	0	0	0	0	0	0	0	1	0	0	0	1	0	0	0	0	0	0
bta-miR-1777b	0	0	0	0	0	0	1	0	0	0	0	3	0	0	0	0	0	0	0	0	0	0	0	0	0	0	0	0	0	0	0	0	0	0	0	0	0	1	0
bta-miR-1814a	0	0	0	0	0	0	0	0	0	0	0	0	0	0	0	0	0	0	0	0	0	0	0	0	0	0	0	0	0	0	0	0	0	0	0	0	0	0	0
bta-miR-1814b	0	0	0	0	0	0	0	0	0	0	0	0	0	0	0	0	0	0	0	0	0	0	0	0	0	0	0	0	0	0	0	0	0	0	0	0	0	0	0
bta-miR-1814c	0	0	1	0	0	0	0	0	0	0	0	0	0	0	0	0	0	0	0	0	0	0	0	0	0	0	0	0	0	0	0	0	0	0	0	0	0	0	0
bta-miR-181a	1	17	15	10	8	4	24	35	23	23	9	24	6	8	7	6	12	7	5	6	4	1	20	9	6	8	6	14	24	5	12	11	3	15	11	13	16	7	11
bta-miR-181b	0	1	3	0	0	0	1	0	0	0	0	1	0	0	0	0	1	2	1	0	0	0	2	0	1	1	3	0	1	0	0	0	2	0	0	0	0	0	0
bta-miR-181c	0	0	1	0	1	0	0	0	0	0	0	0	0	0	0	0	0	0	0	0	0	0	1	0	0	1	0	0	0	1	0	0	0	0	0	0	0	0	0
bta-miR-181d	0	0	4	0	0	0	0	2	0	0	0	0	0	0	0	0	0	0	0	0	0	0	6	0	0	0	0	0	1	1	0	0	0	0	0	0	0	0	2
bta-miR-182	10	34	62	53	55	37	61	95	101	89	72	124	51	43	33	44	64	25	34	56	31	42	45	5	51	48	53	56	74	62	47	27	43	80	69	72	57	51	28
bta-miR-183	7	27	32	27	27	39	42	51	57	55	37	72	26	27	22	28	46	19	17	22	24	27	27	4	41	32	29	49	54	33	20	26	30	18	32	63	16	35	27
bta-miR-1835	0	0	0	0	0	0	0	0	0	0	0	0	0	0	0	0	0	0	0	0	0	0	0	0	0	0	0	0	0	0	0	0	0	0	0	0	0	0	0
bta-miR-1839	0	20	27	17	13	5	26	39	32	22	25	20	11	10	12	1	17	6	2	4	3	1	5	3	8	9	18	13	26	3	13	1	13	2	7	16	12	13	14
bta-miR-184	9	12	27	26	13	16	37	44	57	31	177	160	56	245	194	32	52	29	575	39	157	30	203	53	64	85	27	12	61	117	92	20	75	16	58	116	85	32	166
bta-miR-1842	0	0	0	0	0	0	1	0	0	0	0	0	0	0	0	2	0	0	0	0	0	0	0	0	0	0	1	0	0	0	2	0	0	0	0	1	0	0	0
bta-miR-1843	0	0	0	0	0	0	0	0	0	0	0	0	0	0	0	0	0	0	0	0	0	2	0	0	0	0	0	0	0	0	0	0	0	0	0	0	0	0	0
bta-miR-185	1	7	28	10	12	0	15	15	20	5	5	15	5	8	11	13	5	4	8	5	1	7	17	0	4	5	14	18	18	9	13	6	10	5	6	13	13	6	3
bta-miR-186	2	38	107	48	44	3	60	67	54	43	16	39	13	43	17	35	39	6	8	16	14	13	17	1	13	32	75	38	42	45	37	48	37	42	24	67	45	23	12
bta-miR-187	0	12	7	8	15	0	13	16	19	17	4	10	7	8	18	2	10	6	2	6	5	7	3	5	3	6	7	8	13	6	6	4	5	2	7	9	4	7	7
bta-miR-188	0	3	3	4	2	0	1	2	0	1	2	0	0	0	1	0	1	0	0	0	0	0	0	0	0	1	0	0	0	0	0	2	0	0	0	1	0	0	1
bta-miR-18a	5	23	35	21	22	1	29	20	47	39	13	21	11	15	11	7	12	2	3	10	10	16	19	0	12	10	11	26	27	27	16	20	7	13	13	20	13	19	8
bta-miR-18b	0	4	5	2	3	0	4	2	5	9	4	7	1	0	2	3	0	0	0	1	1	2	2	0	5	5	0	1	0	1	1	0	1	1	4	3	0	6	0
bta-miR-190a	4	54	84	28	39	6	65	78	82	40	40	47	28	27	32	9	78	4	12	23	22	21	26	8	25	29	22	17	41	42	41	5	38	26	33	26	28	17	29
bta-miR-190b	2	1	10	9	7	0	4	1	4	9	8	8	2	6	21	0	24	3	42	6	13	5	10	2	3	1	2	0	8	14	9	0	1	3	6	6	19	5	6
bta-miR-191	31	170	362	210	169	33	259	292	327	351	220	439	185	110	188	170	202	80	113	195	117	129	202	60	161	141	188	197	210	166	193	132	199	188	166	246	204	208	146
bta-miR-1911	0	0	0	0	1	0	0	0	0	1	0	0	0	1	0	0	0	0	0	0	0	0	0	2	0	0	0	0	0	3	0	0	0	0	0	0	0	0	0
bta-miR-191b	0	0	0	0	0	0	0	0	0	0	0	0	0	0	0	0	0	0	0	0	0	0	0	0	0	0	0	0	0	0	0	0	0	0	0	0	0	0	0
bta-miR-192	3	26	60	45	36	7	83	65	75	53	19	47	29	54	18	32	36	4	12	22	20	25	32	1	28	23	18	33	61	50	71	47	18	14	45	62	49	36	27
bta-miR-193a	0	0	0	0	0	0	0	0	0	0	0	0	0	0	0	0	0	0	0	0	0	0	0	0	0	0	0	0	0	0	0	0	0	0	0	0	0	0	0
bta-miR-193a-3p	0	0	0	0	0	0	0	0	0	0	0	0	0	0	0	0	0	0	0	0	0	0	0	0	0	0	0	0	0	0	0	0	0	0	0	3	0	0	0
bta-miR-193a-5p	0	10	7	6	5	1	3	4	7	6	5	9	7	3	10	7	2	6	3	4	1	3	3	3	4	1	1	3	3	9	7	14	2	1	2	6	8	3	3
bta-miR-193b	0	0	0	0	0	0	0	0	0	0	0	0	0	0	0	0	0	0	0	0	0	0	0	0	0	0	0	0	0	0	0	0	0	0	0	0	0	0	0
bta-miR-194	5	36	70	21	13	6	58	70	70	53	24	51	22	29	10	9	38	8	19	17	15	28	20	8	18	18	12	25	39	31	33	30	20	15	18	16	34	25	16
bta-miR-1949	0	0	0	0	0	0	0	0	0	0	0	0	0	0	0	0	0	0	0	0	0	0	0	0	0	0	0	0	0	0	0	0	0	0	0	0	0	0	0
bta-miR-194b	0	0	0	0	0	0	0	0	0	0	0	0	0	0	0	0	0	0	0	0	0	0	0	0	0	0	0	0	0	0	0	0	0	0	0	0	0	0	0
bta-miR-194b-3p	0	0	0	0	0	0	0	0	0	0	0	0	0	0	0	0	0	0	0	0	0	0	1	0	0	0	0	0	0	0	0	0	0	0	0	0	0	0	0
bta-miR-195	5	68	143	71	46	4	69	85	121	104	50	114	46	22	30	25	63	30	40	41	31	28	49	12	49	31	63	46	88	46	58	28	38	22	32	53	42	39	32
bta-miR-196a	0	0	8	5	3	0	5	0	5	5	1	2	0	0	4	3	0	0	3	0	0	2	3	6	1	1	3	6	1	0	4	0	1	0	2	1	0	3	2
bta-miR-196b	0	0	1	0	0	0	0	1	0	0	2	1	0	0	0	2	0	0	1	0	0	0	0	0	0	0	0	1	0	0	0	0	2	0	0	0	0	0	0
bta-miR-197	0	2	2	1	0	0	6	4	1	3	0	3	1	0	2	0	1	3	0	1	0	0	4	0	4	1	3	2	1	1	3	0	0	2	4	4	3	1	1
bta-miR-199a-3p	1	22	45	26	6	4	16	106	48	17	9	23	14	13	49	8	16	12	2	5	8	10	10	8	11	13	13	8	18	9	8	6	3	13	6	16	14	11	11
bta-miR-199a-5p	0	1	1	0	1	0	0	1	2	0	0	4	0	0	2	0	0	0	2	0	0	0	0	0	0	3	4	0	1	1	0	0	0	0	0	0	3	0	0
bta-miR-199b	0	0	0	1	1	0	0	4	0	0	0	0	0	0	0	0	1	0	0	0	0	1	0	0	0	0	0	0	3	2	0	3	0	0	0	0	0	0	0
bta-miR-199c	2	0	2	0	0	0	1	4	0	1	0	0	2	0	1	0	0	0	0	0	2	0	0	0	0	0	2	0	1	0	0	0	0	0	1	1	0	3	0
bta-miR-19a	1	40	73	21	28	1	46	38	43	26	17	48	16	16	11	9	42	3	8	12	10	14	17	0	21	14	13	34	27	18	26	18	14	13	15	35	15	17	9
bta-miR-19b	12	127	220	103	105	2	157	166	164	115	84	152	60	60	47	49	106	14	41	54	46	56	67	7	76	56	49	82	104	95	73	59	39	55	54	105	76	60	39
bta-miR-200a	0	17	37	22	30	0	44	32	41	43	19	34	16	14	16	7	19	3	13	5	2	17	12	3	18	15	12	12	22	15	25	13	21	12	17	22	20	11	14
bta-miR-200b	0	5	4	4	5	1	5	14	9	8	2	17	8	4	1	1	8	4	3	5	5	6	7	0	8	4	1	3	3	1	2	1	4	1	5	3	11	3	4
bta-miR-200c	9	45	66	47	33	21	93	68	93	67	46	92	43	27	17	17	43	12	17	27	27	22	21	6	46	24	3	18	38	26	27	10	16	23	30	34	42	30	25
bta-miR-202	6	93	182	90	54	8	105	119	90	42	35	55	12	40	41	37	53	39	25	13	18	24	44	17	24	42	76	95	109	37	53	36	27	27	15	64	28	28	23
bta-miR-204	11	57	44	31	50	6	70	80	57	59	48	86	49	31	38	21	50	12	26	32	35	32	53	9	32	28	28	28	54	24	37	24	35	37	32	35	54	31	29
bta-miR-205	143	723	665	488	625	97	1085	1003	999	678	521	1011	346	407	282	264	494	102	232	241	190	240	293	73	301	258	215	328	570	397	391	346	236	312	388	502	465	299	378
bta-miR-206	5	3	2	2	3	3	7	29	7	5	91	8	9	3	296	12	7	1	610	3	181	5	172	4	6	16	2	0	89	102	11	0	12	5	8	1	125	4	57
bta-miR-208a	0	0	0	0	0	0	0	0	0	0	0	0	0	0	0	0	0	0	0	0	0	0	0	0	0	0	0	0	0	0	0	0	0	0	0	0	0	0	0
bta-miR-208b	0	0	0	0	0	0	0	0	0	0	0	0	0	0	0	0	0	0	0	0	0	0	0	0	0	0	0	0	0	0	0	0	0	0	0	0	0	0	0
bta-miR-20a	35	358	540	218	269	28	356	404	489	316	244	378	154	184	145	183	234	63	105	97	118	171	189	22	168	130	264	244	285	248	204	250	167	191	170	342	194	187	131
bta-miR-20b	0	20	21	17	11	0	16	18	17	19	14	24	14	5	5	10	18	1	8	19	13	6	5	5	13	10	3	11	15	12	12	13	13	11	19	12	23	9	18
bta-miR-21-3p	0	0	0	0	0	0	0	0	0	0	0	0	0	0	0	0	0	0	0	0	0	0	0	0	0	0	0	0	0	0	0	0	0	0	0	0	0	0	0
bta-miR-21-5p	52	522	765	385	364	61	844	902	789	1159	413	930	388	186	202	153	429	139	162	179	164	272	720	61	256	369	194	241	357	269	267	212	212	134	236	716	398	319	299
bta-miR-210	0	0	2	1	0	0	0	1	1	1	2	0	0	0	0	0	0	0	0	0	1	0	0	0	0	0	0	0	0	0	0	0	0	2	0	0	0	1	0
bta-miR-211	0	2	1	0	2	0	0	0	0	0	0	0	0	0	0	0	0	2	0	0	0	0	0	0	0	0	0	0	1	0	0	0	1	0	0	0	0	0	0
bta-miR-212	0	0	0	0	0	0	0	0	0	0	0	0	0	0	0	0	0	0	0	0	0	0	0	0	0	0	0	0	0	0	0	0	0	0	0	0	0	0	0
bta-miR-214	0	1	0	0	0	0	0	2	0	1	0	0	0	0	4	0	0	0	0	0	0	0	0	0	1	1	3	0	0	0	0	0	0	0	1	0	0	0	0
bta-miR-215	0	1	0	0	0	0	0	0	0	0	0	0	0	0	0	0	0	0	0	0	0	0	1	0	0	0	0	0	2	1	1	0	0	0	0	0	0	0	0
bta-miR-216a	0	22	23	20	11	4	21	36	27	16	7	25	5	20	5	6	27	0	11	13	5	5	8	0	5	8	11	10	29	9	20	20	7	16	20	16	11	14	11
bta-miR-216b	0	0	0	0	0	0	0	0	0	0	0	3	0	0	0	1	5	0	0	0	0	0	0	0	0	0	0	0	0	0	0	0	0	0	0	0	0	1	0
bta-miR-217	0	5	4	0	0	0	8	3	4	1	2	5	1	3	0	1	4	0	1	1	1	0	2	0	3	3	0	1	1	7	2	0	1	3	2	2	0	1	3
bta-miR-218	3	34	83	41	53	14	112	72	139	86	57	119	52	47	48	40	70	24	40	32	49	32	43	11	60	39	38	45	101	77	88	67	45	64	76	84	70	52	46
bta-miR-219	0	0	0	0	0	0	0	0	0	0	0	0	0	0	0	0	0	0	0	0	0	0	0	0	0	0	0	0	0	0	0	0	0	0	0	0	0	0	0
bta-miR-219-3p	0	1	1	3	2	1	4	3	4	3	1	2	1	1	1	1	3	2	0	0	4	1	2	0	3	1	2	2	2	1	3	0	0	0	4	3	5	3	0
bta-miR-219-5p	0	1	4	0	0	0	1	0	1	0	2	0	0	0	0	0	0	0	0	0	0	0	1	0	0	2	4	1	0	0	2	0	0	2	1	0	0	0	0
bta-miR-219b-3p	0	0	0	0	0	0	0	0	0	0	0	0	0	0	0	0	0	0	0	0	0	0	0	0	0	0	0	0	0	0	0	0	0	0	0	0	0	0	0
bta-miR-22-3p	7	173	227	90	153	7	182	183	205	111	92	142	73	81	75	81	96	26	38	51	45	54	90	7	46	43	68	81	105	94	82	95	61	75	61	142	69	66	64
bta-miR-22-5p	0	1	4	1	1	0	2	4	1	3	0	4	2	1	1	0	0	1	0	0	0	0	0	0	4	0	0	0	2	0	0	0	0	2	1	0	1	2	0
bta-miR-221	12	7	2	7	4	0	4	23	3	14	6	11	6	0	0	2	1	3	0	2	0	2	11	0	1	15	8	4	2	3	2	9	4	5	0	17	14	1	4
bta-miR-222	0	0	0	0	0	1	1	0	1	3	0	1	3	0	0	0	0	0	0	0	1	1	5	0	0	2	0	0	0	0	0	0	0	1	0	1	1	0	1
bta-miR-223	4	11	0	0	3	0	3	1	1	0	1	2	4	0	0	1	0	0	1	0	0	155	3	2	2	0	3	0	2	0	0	1	3	2	0	0	0	0	1
bta-miR-224	5	10	21	17	5	0	9	16	9	4	13	11	1	10	5	1	5	8	3	1	1	4	6	5	3	8	17	12	15	6	9	3	17	1	8	13	10	7	14
bta-miR-2284a	0	0	0	0	0	0	0	0	0	0	0	0	0	0	0	0	0	0	0	0	0	0	0	0	0	0	0	0	0	0	0	0	0	0	0	0	0	0	0
bta-miR-2284aa	0	0	0	0	0	0	0	0	0	0	0	0	0	0	0	0	1	0	0	0	0	0	0	0	0	0	0	0	1	2	0	0	0	0	0	0	0	0	0
bta-miR-2284ab	2	2	4	6	2	0	4	3	5	3	3	1	4	0	2	3	5	3	1	5	1	4	2	4	0	1	3	3	2	2	4	3	4	1	1	4	2	2	2
bta-miR-2284ac	0	0	0	0	0	0	0	0	0	0	0	0	0	0	0	0	0	0	0	0	0	0	0	0	0	0	0	0	0	0	0	0	0	0	0	0	0	2	0
bta-miR-2284b	0	0	0	0	0	0	0	0	0	0	0	0	0	0	0	0	0	0	0	0	0	0	0	0	0	0	0	0	0	0	0	0	0	0	0	0	0	0	0
bta-miR-2284c	0	0	0	0	0	0	0	0	0	0	0	0	0	0	0	0	0	0	0	0	0	0	0	0	0	0	0	0	0	0	0	0	0	0	0	0	0	0	0
bta-miR-2284d	0	0	1	0	0	0	1	1	0	0	0	1	0	0	0	0	0	0	0	1	0	0	0	0	0	1	0	0	0	0	0	1	0	0	0	0	0	0	0
bta-miR-2284e	0	0	0	0	0	0	0	0	0	0	0	0	0	0	0	0	0	0	0	0	0	0	0	0	0	0	0	0	0	0	0	0	0	0	0	0	0	0	0
bta-miR-2284f	0	0	0	0	0	0	0	0	0	0	0	0	0	0	0	0	0	0	0	0	0	0	0	0	0	0	0	0	0	0	0	0	0	0	0	0	0	0	0
bta-miR-2284g	0	0	0	0	0	0	0	0	0	0	0	0	0	0	0	0	0	0	0	0	0	0	0	0	0	0	0	0	0	0	0	0	0	0	0	0	0	0	0
bta-miR-2284h-3p	0	0	0	0	0	0	0	0	0	0	0	0	0	0	0	0	0	0	0	0	0	0	0	0	0	0	0	0	0	0	0	0	0	0	0	0	0	0	0
bta-miR-2284h-5p	0	0	0	0	0	0	0	0	0	0	0	0	0	0	0	0	0	0	0	0	0	0	0	0	0	0	0	0	0	0	0	0	0	0	0	0	0	0	0
bta-miR-2284i	0	0	0	0	0	0	0	0	0	0	0	0	0	0	0	0	0	0	0	0	0	0	0	0	0	0	0	0	0	0	0	0	0	0	0	0	0	0	0
bta-miR-2284j	1	2	0	2	1	0	1	2	0	0	0	1	0	2	1	0	1	0	0	0	1	0	1	1	2	0	1	0	1	1	0	1	1	3	0	1	1	0	1
bta-miR-2284k	0	1	1	2	1	0	2	1	2	0	0	5	0	1	2	1	1	0	0	3	0	0	2	0	0	2	1	3	1	3	1	2	4	3	0	2	1	0	0
bta-miR-2284l	0	0	0	0	0	0	0	0	0	0	0	0	0	0	0	0	0	0	0	0	0	0	0	0	0	0	0	0	0	0	0	0	0	0	0	0	0	0	0
bta-miR-2284m	1	2	2	1	4	0	1	3	0	0	0	1	0	1	1	0	2	0	0	0	1	0	1	0	2	1	1	0	1	2	0	1	2	1	0	3	2	0	1
bta-miR-2284n	0	0	0	0	0	0	0	0	0	0	0	0	0	0	0	0	0	0	0	0	0	0	0	0	0	0	0	0	0	0	0	0	0	0	1	0	0	0	0
bta-miR-2284o	0	0	0	0	0	0	0	0	0	0	0	0	0	0	0	0	0	0	0	0	0	0	0	0	0	0	0	0	0	0	0	0	0	0	0	0	0	0	0
bta-miR-2284p	0	0	0	0	0	0	0	0	0	0	0	0	0	1	0	0	0	0	0	0	0	0	0	0	0	0	0	0	0	0	0	0	0	0	0	0	0	0	0
bta-miR-2284q	0	0	0	0	0	0	0	0	0	0	0	0	0	0	0	0	0	0	0	0	0	0	0	0	0	0	0	0	0	0	0	0	0	0	0	0	0	0	0
bta-miR-2284r	0	0	0	0	0	0	0	0	0	0	0	0	0	0	0	0	0	0	0	0	0	0	0	0	0	0	0	0	0	0	1	0	0	0	0	0	0	0	0
bta-miR-2284s	0	0	1	0	0	0	0	0	0	0	0	0	0	2	0	0	0	0	0	0	0	0	0	0	0	0	0	0	0	0	0	0	0	0	0	0	0	0	0
bta-miR-2284t-3p	0	0	0	0	0	0	1	0	0	0	0	0	0	0	0	0	0	0	0	0	0	0	0	0	0	0	0	0	0	0	0	0	0	0	0	0	0	0	0
bta-miR-2284t-5p	0	0	0	2	0	0	0	2	2	1	0	1	0	0	0	2	4	0	0	0	2	0	0	0	0	0	0	0	2	0	1	1	0	0	1	1	0	0	0
bta-miR-2284u	0	0	0	0	0	0	0	0	0	0	0	0	0	0	0	0	0	0	0	0	0	0	0	0	0	0	0	0	0	0	0	0	0	0	0	0	0	0	0
bta-miR-2284v	0	0	1	0	0	0	0	0	0	0	0	1	0	0	0	0	0	0	0	0	0	0	0	0	0	0	0	0	0	0	0	0	0	0	0	0	0	0	0
bta-miR-2284w	0	0	0	1	1	0	2	3	1	0	0	0	3	0	0	0	0	0	0	0	0	2	0	0	1	0	0	1	0	0	1	0	0	0	0	0	1	0	0
bta-miR-2284x	24	177	241	137	153	21	241	253	335	270	157	277	169	163	156	115	203	77	107	144	100	117	143	29	116	139	101	169	198	171	167	100	167	219	154	235	184	165	148
bta-miR-2284y	0	8	7	7	7	1	13	6	7	8	4	12	4	4	4	4	4	0	4	4	3	4	8	1	4	5	0	5	4	2	5	2	1	4	3	0	3	3	3
bta-miR-2284z	0	1	0	3	0	0	1	3	0	2	0	1	0	0	0	0	0	1	0	0	2	0	1	0	1	1	1	0	6	0	1	0	0	0	0	0	0	0	1
bta-miR-2285a	0	0	0	0	0	0	0	0	0	0	0	0	0	0	0	0	0	0	0	0	0	0	0	0	0	0	0	0	0	0	0	0	0	0	0	0	0	0	0
bta-miR-2285aa	1	0	2	0	0	1	0	0	0	1	1	0	0	0	0	0	0	0	0	3	0	0	0	0	0	0	0	0	1	0	0	0	0	0	0	0	0	0	0
bta-miR-2285ab	0	0	0	0	0	0	0	0	0	0	0	0	0	0	0	0	0	0	0	0	0	0	0	0	0	0	0	0	0	0	0	0	0	0	0	0	0	0	0
bta-miR-2285ac	0	0	0	0	0	0	0	0	0	0	0	0	0	0	0	0	0	0	0	0	0	0	0	0	0	0	0	0	0	0	0	0	0	0	0	0	0	0	0
bta-miR-2285ad	0	0	0	0	1	0	1	0	2	0	1	0	0	0	0	0	0	0	0	0	0	0	0	0	0	1	0	0	1	0	0	1	0	0	0	0	0	0	0
bta-miR-2285ae	0	0	0	0	0	0	0	0	0	0	0	0	0	0	0	0	0	0	0	0	0	0	0	0	0	0	0	0	0	0	0	0	0	0	0	0	0	0	0
bta-miR-2285af	0	0	0	0	0	0	0	0	1	0	0	0	0	0	0	0	0	0	0	0	0	0	0	0	0	0	0	0	0	0	0	0	0	0	0	0	0	0	0
bta-miR-2285ag-3p	0	0	0	0	0	0	0	1	0	0	0	0	0	0	0	0	0	0	0	0	0	0	0	0	0	0	0	0	0	0	1	0	0	0	0	0	0	0	0
bta-miR-2285ah-5p	0	0	0	1	0	0	0	0	0	0	0	0	0	0	0	0	0	0	0	0	0	0	0	0	0	0	0	0	0	0	0	0	0	0	0	0	0	0	0
bta-miR-2285ai-5p	0	0	0	0	0	0	0	0	0	0	0	0	0	0	0	0	0	0	0	0	0	0	0	0	0	0	0	0	0	0	0	0	0	0	0	0	0	0	0
bta-miR-2285aj-5p	0	1	1	1	0	0	1	1	1	1	0	0	0	3	1	1	1	3	0	2	0	0	1	0	0	1	1	0	1	2	3	1	2	0	1	2	0	1	2
bta-miR-2285ak-5p	0	0	0	0	0	0	0	0	0	0	0	0	0	0	0	0	0	0	0	0	0	0	0	0	0	0	0	0	0	0	0	0	0	0	0	0	0	0	0
bta-miR-2285al-5p	0	0	0	0	0	0	0	1	0	0	0	1	0	1	0	3	1	0	0	1	0	0	0	0	0	0	0	0	3	0	0	0	0	0	0	0	0	0	0
bta-miR-2285am-5p	0	1	1	0	1	0	1	1	2	1	1	1	1	0	2	0	1	1	0	2	1	3	1	0	0	0	0	1	0	1	1	1	1	0	1	0	0	1	0
bta-miR-2285an	0	0	0	0	0	0	0	0	0	0	0	0	0	0	0	0	0	0	0	0	0	0	0	0	0	0	0	0	0	0	0	0	0	0	0	0	0	0	0
bta-miR-2285ao	0	0	0	0	0	0	0	0	0	0	0	0	0	0	0	0	0	0	0	0	0	0	0	0	0	0	0	0	0	0	0	0	0	0	0	0	0	0	0
bta-miR-2285ap	0	0	0	0	0	0	0	0	0	0	0	0	0	0	0	0	0	0	0	0	0	0	0	0	0	0	0	0	0	0	0	0	0	0	0	0	0	0	0
bta-miR-2285aq	0	0	0	0	0	0	0	0	0	0	0	0	0	0	0	0	0	0	0	0	0	0	0	0	0	0	0	0	0	0	0	0	0	0	0	0	0	0	0
bta-miR-2285ar	0	0	0	0	0	0	0	0	0	0	0	0	0	0	0	0	0	0	0	0	0	0	0	0	0	0	0	0	0	0	0	0	0	0	0	0	0	0	0
bta-miR-2285as	0	0	0	0	0	0	0	0	0	0	0	0	0	0	0	0	0	0	0	0	0	0	0	0	0	0	0	0	0	0	0	0	0	0	0	0	0	0	0
bta-miR-2285at	0	0	0	0	0	0	0	0	1	0	0	0	0	0	0	0	0	0	0	0	0	0	0	0	0	0	0	0	0	0	0	0	0	0	0	0	0	0	0
bta-miR-2285au	0	0	1	0	0	0	0	0	1	0	0	1	0	0	0	0	0	0	0	0	0	0	0	0	0	0	0	0	0	0	1	0	0	0	0	0	0	1	0
bta-miR-2285av	0	1	0	0	0	1	1	0	0	0	0	1	0	0	0	0	0	0	0	0	0	0	1	0	0	0	0	0	0	0	0	0	0	0	0	0	0	0	0
bta-miR-2285aw	0	0	0	0	0	0	0	0	0	0	0	1	0	0	0	0	0	0	0	0	0	0	0	0	0	0	0	0	0	0	0	1	0	0	0	0	0	0	0
bta-miR-2285ax	0	0	0	0	0	0	0	0	0	0	0	0	0	0	0	0	0	0	0	0	0	0	0	0	0	0	0	0	0	0	0	0	0	0	0	0	0	0	0
bta-miR-2285ay	0	0	0	0	0	0	0	0	0	0	0	0	0	0	0	0	0	0	0	0	0	0	0	0	0	0	0	0	0	0	0	0	0	0	0	0	0	0	0
bta-miR-2285az	0	0	0	0	0	0	0	0	0	0	0	0	0	0	0	0	0	0	0	0	0	0	0	0	0	0	0	0	0	0	0	0	0	0	0	0	0	0	0
bta-miR-2285b	0	0	0	1	0	0	0	4	0	1	0	0	0	0	1	0	0	0	0	1	1	2	0	0	0	0	0	2	0	0	0	0	0	0	0	0	0	0	0
bta-miR-2285ba	0	3	0	1	0	0	1	1	1	0	0	0	0	0	0	0	0	0	1	0	0	0	1	0	0	0	1	0	0	0	0	0	0	0	0	0	0	0	0
bta-miR-2285bb	0	0	0	0	0	0	0	0	0	0	0	0	0	0	0	0	0	0	0	0	0	0	0	0	0	0	0	0	0	0	0	0	0	0	0	0	0	0	0
bta-miR-2285bc	0	0	0	1	0	0	0	0	0	0	0	1	0	0	0	0	0	0	0	0	0	0	0	0	0	0	0	0	0	0	0	0	0	0	0	0	0	0	0
bta-miR-2285bd	0	0	0	0	0	0	0	0	0	0	0	0	0	0	0	0	0	0	0	0	0	0	0	0	0	0	0	0	0	0	0	0	0	0	0	0	0	0	0
bta-miR-2285be	0	0	0	0	0	0	2	0	0	0	0	0	0	0	0	0	0	0	0	0	0	0	0	0	0	0	0	0	0	0	0	0	0	0	0	0	0	0	1
bta-miR-2285bf	37	379	291	247	312	48	597	500	448	260	219	378	148	139	101	150	229	35	105	82	88	97	117	10	126	75	111	155	216	150	158	152	86	118	123	208	140	106	124
bta-miR-2285bg	0	0	0	0	0	0	0	0	0	0	0	0	0	0	0	0	0	0	0	0	0	0	0	0	0	0	0	0	0	0	0	0	0	0	0	0	0	0	0
bta-miR-2285bh	0	0	0	0	0	0	0	0	0	0	0	0	0	0	0	0	0	0	0	0	0	0	1	0	0	0	0	0	0	0	0	0	0	0	0	0	0	0	0
bta-miR-2285bi	0	0	0	0	0	0	0	0	0	0	0	0	0	0	0	0	0	0	0	0	0	0	0	0	0	0	0	0	0	0	0	0	0	0	0	0	0	0	0
bta-miR-2285bj	0	0	0	0	0	0	0	0	1	0	0	0	0	0	0	0	0	0	0	0	0	0	0	0	0	0	0	0	0	0	0	0	0	0	0	0	0	0	0
bta-miR-2285bk	0	0	0	0	0	0	0	0	0	0	0	0	0	0	0	0	0	0	0	0	0	0	0	0	0	0	0	0	0	0	0	0	0	0	0	0	0	0	0
bta-miR-2285bl	0	0	0	0	0	0	0	0	0	0	0	0	0	0	0	0	0	0	0	0	0	0	0	0	1	0	0	0	0	0	0	0	0	0	0	0	0	0	0
bta-miR-2285bm	0	0	0	0	0	0	0	0	0	0	0	0	0	0	0	0	0	0	0	0	0	0	1	0	0	0	0	0	0	0	0	0	0	0	0	0	0	0	0
bta-miR-2285bn	0	0	0	0	0	0	0	0	0	0	0	0	0	0	0	0	0	0	0	0	0	0	0	0	0	0	0	0	0	0	0	0	0	0	0	0	0	0	0
bta-miR-2285bo	0	0	1	0	0	0	1	2	0	0	0	1	0	0	0	0	2	0	0	0	0	0	0	0	1	1	2	0	1	2	0	0	0	1	2	1	0	2	0
bta-miR-2285bp	0	0	0	0	0	0	0	0	0	0	0	0	0	0	0	0	0	0	0	0	0	0	0	0	0	0	0	0	0	0	0	0	0	0	0	0	0	0	0
bta-miR-2285bq	0	0	0	0	0	0	0	0	0	0	0	0	0	0	0	0	0	0	0	0	0	0	0	0	0	0	0	0	0	0	0	0	0	0	0	0	0	0	0
bta-miR-2285br	0	0	0	0	0	0	0	0	0	0	0	0	0	0	0	0	0	0	0	0	0	0	0	0	0	0	0	0	0	0	0	0	0	0	0	0	0	0	0
bta-miR-2285bs	0	0	0	0	0	0	0	0	0	0	0	0	0	0	0	0	0	0	0	0	0	0	0	0	0	0	0	0	0	0	0	0	0	0	0	0	0	0	0
bta-miR-2285bt	0	0	0	0	0	0	0	0	0	0	0	0	0	0	0	0	0	0	0	0	0	0	0	0	0	0	0	0	0	0	0	0	0	0	0	0	0	0	0
bta-miR-2285bu	0	0	0	0	0	0	0	0	0	0	0	0	0	0	0	0	0	0	0	0	0	0	0	0	0	0	0	0	0	0	0	0	0	0	0	0	0	0	0
bta-miR-2285bv	0	0	0	0	0	0	0	0	0	0	0	0	0	0	0	0	0	0	0	0	0	0	0	0	0	0	0	0	0	0	0	0	0	0	0	0	0	0	0
bta-miR-2285bw	0	0	0	0	0	0	0	0	0	0	0	0	0	0	0	0	0	0	0	0	0	0	0	0	0	0	0	0	0	0	0	0	0	0	0	0	0	0	0
bta-miR-2285bx	0	0	0	0	0	0	0	0	0	0	0	0	0	0	0	0	0	0	0	0	0	0	0	0	0	0	0	0	0	0	0	0	0	0	0	0	0	0	0
bta-miR-2285by	0	0	0	0	0	0	0	0	0	0	0	0	0	0	0	0	0	0	1	0	0	0	0	0	0	0	0	0	0	0	0	0	0	0	0	0	0	0	0
bta-miR-2285bz	0	0	1	0	0	0	0	0	0	0	0	0	0	0	0	0	0	0	0	0	0	0	0	0	0	0	0	0	0	0	0	0	0	0	0	0	0	0	0
bta-miR-2285c	0	0	0	0	0	0	0	0	0	0	0	0	0	0	0	0	0	0	0	0	0	0	0	0	0	0	0	0	0	0	0	0	0	0	0	0	0	0	0
bta-miR-2285ca	0	0	0	0	0	0	0	0	0	0	0	0	0	0	0	0	0	0	0	0	0	0	0	0	0	0	0	0	0	0	0	0	0	0	0	0	0	0	0
bta-miR-2285cb	0	0	0	0	0	0	0	0	0	0	0	0	0	0	0	0	0	0	0	0	0	0	0	0	0	0	0	0	0	0	0	0	0	0	0	0	0	0	0
bta-miR-2285cc	0	0	0	0	0	0	0	0	0	0	0	1	0	0	0	0	0	0	0	0	0	0	0	0	0	0	0	0	0	0	0	0	0	0	0	0	0	0	0
bta-miR-2285cd	0	0	0	0	0	0	0	0	0	0	0	0	0	0	0	0	0	0	0	0	0	0	0	0	0	0	0	0	0	0	0	0	0	0	0	0	0	0	0
bta-miR-2285ce	0	0	0	1	0	0	0	0	0	2	0	0	2	1	1	1	1	0	0	0	0	0	0	0	0	0	0	0	0	0	1	0	0	0	0	2	0	3	2
bta-miR-2285cf	0	0	0	0	0	0	0	0	0	0	0	0	0	0	0	0	0	0	0	0	0	0	0	0	0	0	0	0	0	0	0	0	0	0	0	0	0	0	0
bta-miR-2285cg	0	0	0	0	0	0	0	0	0	0	0	0	0	0	0	0	0	0	0	0	0	0	0	0	0	0	0	0	0	0	0	0	0	0	0	0	0	0	0
bta-miR-2285ch	0	0	0	0	0	0	0	0	0	0	0	0	0	0	0	0	0	0	0	0	0	0	0	0	0	0	0	0	0	0	0	0	0	0	0	0	0	0	0
bta-miR-2285ci	0	0	0	0	0	0	0	0	0	0	0	0	0	0	0	0	0	0	0	0	0	0	0	0	0	0	0	0	0	0	0	0	0	0	0	0	0	0	0
bta-miR-2285cj	0	0	0	0	0	0	0	0	0	0	0	0	0	0	0	0	0	0	0	0	0	0	0	0	0	0	0	0	0	0	0	0	0	0	0	0	0	0	0
bta-miR-2285ck	0	0	0	0	0	0	0	0	0	0	0	0	0	0	0	0	0	0	0	0	0	0	0	0	0	0	0	0	0	0	0	0	0	0	0	0	0	0	0
bta-miR-2285cl	0	0	0	0	0	0	0	0	0	0	0	0	0	0	0	0	0	0	0	0	0	0	0	0	0	0	0	0	0	0	0	0	0	0	0	0	0	0	0
bta-miR-2285cm	0	1	0	0	0	0	0	0	0	0	0	1	0	0	0	0	0	0	0	0	0	0	0	0	0	0	0	0	0	0	0	1	0	0	0	0	0	0	0
bta-miR-2285cn	0	0	0	0	0	0	0	0	0	0	0	0	0	0	0	0	0	0	0	0	0	0	0	0	0	0	0	0	0	0	0	0	0	0	0	0	0	0	0
bta-miR-2285co	0	0	0	0	0	0	0	0	0	0	0	0	0	0	0	0	0	0	0	0	0	0	0	0	1	0	0	0	0	0	0	0	0	0	0	0	0	0	0
bta-miR-2285cp	0	0	0	0	0	0	0	0	0	0	1	0	0	0	0	0	0	0	0	0	0	0	0	0	0	0	0	0	0	0	0	0	0	0	0	0	0	0	1
bta-miR-2285cq	0	0	0	0	0	0	0	0	0	0	0	0	0	0	0	0	0	0	0	0	0	0	0	0	0	0	0	0	0	0	0	0	0	0	0	0	0	0	0
bta-miR-2285cr	0	0	0	0	0	0	0	0	0	0	0	0	0	0	0	1	0	0	0	0	0	0	0	0	0	0	0	0	0	0	0	0	0	0	0	0	0	0	0
bta-miR-2285cs	0	0	0	0	0	0	0	0	0	0	0	0	0	0	0	0	0	0	0	0	0	0	0	0	0	0	0	0	0	0	0	0	0	0	0	0	0	0	0
bta-miR-2285ct	0	0	0	0	0	0	0	0	0	0	0	0	0	0	0	0	0	0	0	0	0	0	0	0	0	0	0	0	0	0	0	0	0	0	0	0	0	0	0
bta-miR-2285cu	0	0	0	0	0	0	0	0	0	1	0	0	0	0	0	0	0	0	0	0	0	0	0	0	0	0	0	0	0	0	0	0	0	0	0	0	0	0	0
bta-miR-2285cv	0	0	0	0	0	0	0	1	0	0	0	0	0	0	0	0	0	0	0	0	0	0	0	0	0	0	0	0	0	0	0	0	0	0	0	0	0	0	0
bta-miR-2285cw	0	0	0	0	0	0	0	0	0	0	0	0	0	0	0	0	0	0	0	0	0	0	0	0	0	0	0	0	0	0	0	0	0	0	0	0	0	0	0
bta-miR-2285cx	0	0	0	0	0	0	0	0	0	0	0	0	0	0	0	0	0	0	0	0	0	0	0	0	0	0	0	0	0	0	0	0	0	0	0	0	0	0	0
bta-miR-2285cy	0	0	0	0	0	0	0	0	0	0	0	0	0	0	0	0	0	0	0	0	0	0	0	0	1	0	0	0	0	0	0	0	0	0	0	0	0	0	0
bta-miR-2285cz	0	0	0	0	0	0	0	0	0	0	0	0	0	0	0	0	0	0	0	0	0	0	0	0	0	0	0	0	0	0	0	0	0	0	0	0	0	0	0
bta-miR-2285d	0	0	0	0	0	0	0	0	0	0	0	0	0	0	0	0	0	0	0	0	0	0	0	0	0	0	0	0	0	0	0	0	0	0	0	0	0	0	0
bta-miR-2285da	0	0	0	0	0	0	0	0	0	0	0	0	0	0	0	2	0	0	0	0	0	0	0	0	0	0	0	0	0	0	0	0	0	0	0	0	0	0	0
bta-miR-2285db	0	0	0	0	0	0	0	0	0	0	0	0	0	0	0	0	0	0	0	0	0	0	0	0	0	0	0	0	0	0	0	0	0	0	0	0	0	0	0
bta-miR-2285dc	0	1	1	0	1	0	1	1	2	1	1	1	1	0	2	0	1	1	0	2	1	2	1	0	0	0	0	1	0	1	1	1	1	0	1	0	0	1	0
bta-miR-2285dd	0	0	0	0	0	0	0	0	0	0	0	0	0	0	0	0	0	0	0	0	0	0	0	0	0	0	0	0	0	0	0	0	0	0	0	0	0	0	0
bta-miR-2285de	0	0	0	0	0	0	0	0	0	0	0	3	0	0	0	0	0	0	0	0	0	0	0	0	0	0	0	0	0	0	0	0	0	0	0	0	1	0	0
bta-miR-2285df	0	0	0	0	0	0	0	0	0	0	0	0	0	0	0	0	0	0	0	0	0	0	0	0	0	0	0	0	0	0	0	0	0	0	0	0	0	0	0
bta-miR-2285dg	0	0	0	0	0	0	0	0	0	0	0	0	0	0	0	0	0	0	0	0	0	0	0	0	0	0	0	0	0	0	0	0	0	0	0	0	0	0	0
bta-miR-2285dh	0	0	0	0	0	0	0	0	0	0	0	0	0	0	0	0	0	0	0	0	0	0	0	0	0	0	0	1	0	0	0	0	0	0	0	0	0	0	0
bta-miR-2285di	0	0	0	0	0	0	0	0	0	0	0	0	0	0	0	0	0	0	0	0	0	0	0	0	0	0	0	0	0	0	0	0	0	0	0	0	0	0	0
bta-miR-2285dj	0	0	1	0	1	0	0	1	0	0	0	3	0	1	0	0	0	0	0	0	0	0	0	0	0	0	0	0	0	0	0	0	0	0	0	0	0	0	0
bta-miR-2285dk	0	0	0	0	0	0	0	0	0	0	0	0	0	0	0	0	0	0	0	0	0	0	0	0	0	0	0	0	0	0	0	0	0	0	1	0	0	0	0
bta-miR-2285dl-3p	0	0	0	0	0	0	0	0	0	0	0	0	0	0	0	0	0	0	0	0	0	0	0	0	0	0	0	0	0	0	0	0	0	0	0	0	0	0	0
bta-miR-2285dm	0	0	0	0	0	0	0	0	0	0	0	0	0	0	0	0	0	0	0	0	0	0	0	0	0	0	0	0	0	0	0	0	0	0	0	0	0	0	0
bta-miR-2285e	0	0	0	0	0	0	0	0	0	0	0	0	0	0	0	0	0	0	0	0	0	0	0	0	0	0	0	0	0	0	0	0	0	0	0	0	0	0	0
bta-miR-2285f	0	1	8	2	3	0	9	5	2	4	3	5	1	5	1	0	2	0	0	4	2	1	2	0	2	1	0	0	4	0	6	1	2	0	5	3	4	1	1
bta-miR-2285g	0	0	0	0	0	0	0	0	0	0	0	0	0	0	0	0	0	0	0	0	0	0	0	0	0	0	0	0	0	0	0	0	0	0	0	0	0	0	0
bta-miR-2285h	0	0	0	0	0	0	0	0	0	0	0	0	0	0	0	0	0	0	0	0	0	0	0	0	0	0	0	0	0	0	0	0	0	0	0	0	0	0	0
bta-miR-2285i	0	0	0	0	0	0	0	0	0	0	0	0	0	0	0	0	0	0	0	0	0	0	0	0	0	0	0	0	0	0	0	0	0	0	0	0	0	0	0
bta-miR-2285j	0	0	0	0	0	0	0	0	0	0	0	0	0	0	0	0	0	0	0	0	0	0	0	0	0	0	0	0	0	2	0	0	0	0	0	0	0	0	0
bta-miR-2285k	0	1	2	2	0	0	1	1	2	0	0	0	0	0	0	1	0	0	0	0	0	0	0	0	0	0	0	0	0	0	0	0	2	0	0	0	0	0	0
bta-miR-2285l	0	0	0	0	0	0	0	0	0	0	0	0	0	0	0	0	0	0	0	0	0	0	0	0	0	0	0	0	0	0	0	0	0	0	0	0	0	0	0
bta-miR-2285m	0	0	0	0	0	0	0	0	0	0	0	0	0	0	0	0	0	0	0	0	0	0	0	0	0	0	3	0	0	0	0	0	0	0	0	0	0	0	0
bta-miR-2285n	0	0	0	0	0	0	1	0	0	0	0	0	0	0	0	0	0	0	0	0	0	0	0	0	0	0	0	0	0	0	0	0	0	0	0	0	0	0	0
bta-miR-2285o	0	0	0	0	0	0	0	0	0	0	0	0	0	0	0	0	0	0	0	0	0	0	0	0	0	0	0	0	0	0	0	0	0	0	0	0	0	0	0
bta-miR-2285p	0	9	11	3	6	1	18	21	21	9	2	20	12	6	3	3	11	2	4	3	0	7	13	0	9	2	4	12	11	12	5	2	4	7	6	6	8	8	10
bta-miR-2285q	0	0	0	0	0	0	0	0	0	0	0	0	1	0	0	0	0	0	0	0	0	0	0	0	0	0	0	0	0	0	0	0	0	0	0	0	0	0	0
bta-miR-2285r	0	0	0	0	0	0	0	0	0	0	0	0	0	0	0	0	0	0	0	0	0	0	0	0	0	0	0	0	0	0	0	0	0	0	0	0	0	0	0
bta-miR-2285s	0	0	0	0	0	0	0	0	0	1	0	0	0	0	0	0	0	0	0	0	0	0	0	0	0	0	0	0	0	0	0	0	0	0	0	0	0	0	0
bta-miR-2285t	0	0	0	0	0	0	0	0	0	0	0	0	0	0	0	0	0	0	0	0	0	1	0	0	0	0	0	0	0	0	0	0	0	0	0	0	0	0	0
bta-miR-2285u	0	0	0	0	0	0	0	0	0	0	0	0	0	0	0	0	0	0	0	0	0	0	0	0	0	0	0	0	0	0	0	0	0	0	0	0	0	0	0
bta-miR-2285v	0	0	0	0	0	0	0	0	0	0	0	0	0	0	0	0	0	0	0	0	0	0	0	0	0	0	0	0	0	0	0	0	0	0	0	0	0	0	0
bta-miR-2285w	0	0	0	0	0	0	0	0	0	0	0	0	0	0	0	0	0	0	0	0	0	0	0	0	0	0	0	0	0	0	0	0	0	0	0	0	0	0	0
bta-miR-2285x	0	0	0	0	0	0	0	0	0	0	0	0	0	0	0	0	0	0	0	0	0	0	0	0	0	0	0	0	0	0	0	0	0	0	0	0	0	0	0
bta-miR-2285y	0	0	0	0	0	0	0	0	0	0	0	0	0	0	0	0	0	0	0	0	0	0	0	0	0	0	0	0	0	0	0	0	0	0	0	0	0	0	0
bta-miR-2285z	0	0	0	0	0	0	0	0	0	0	0	0	0	0	0	0	0	0	0	0	0	0	0	0	0	0	0	0	0	0	0	0	0	0	0	0	0	0	0
bta-miR-2286	0	0	0	0	0	0	0	0	0	0	0	0	0	0	0	0	0	0	0	0	0	0	0	0	0	0	0	0	0	0	0	0	0	0	0	0	0	0	0
bta-miR-2287	0	0	0	0	0	0	0	0	0	0	0	0	0	0	0	0	0	0	0	0	0	0	0	0	0	0	0	0	0	0	0	0	0	0	0	0	0	0	0
bta-miR-2288	0	0	0	0	0	0	0	0	0	0	0	0	0	0	0	0	0	0	0	0	0	0	0	0	0	0	0	0	0	0	0	0	0	0	0	0	0	0	0
bta-miR-2289	0	0	0	0	0	0	0	0	0	0	0	0	0	0	0	0	0	0	0	0	0	0	0	0	0	0	0	0	0	0	0	0	0	0	0	0	0	0	0
bta-miR-2290	0	0	0	0	0	0	0	0	0	0	0	0	0	0	0	0	0	0	0	0	0	0	0	0	0	0	0	0	0	0	0	0	0	0	0	0	0	0	0
bta-miR-2291	0	0	0	0	0	0	0	0	0	0	0	0	0	0	0	0	0	0	0	0	0	0	0	0	0	0	0	0	0	0	0	0	0	0	0	0	0	0	0
bta-miR-2292	0	0	0	0	0	0	0	0	0	0	0	0	0	0	0	0	0	0	0	0	0	0	0	0	0	0	0	0	0	0	0	0	0	0	0	0	0	0	0
bta-miR-2293	0	0	0	0	0	0	0	0	0	0	0	0	0	0	0	0	0	0	0	0	0	0	0	0	0	0	0	0	0	0	0	0	0	0	0	0	0	0	0
bta-miR-2294	0	0	0	0	0	0	0	0	0	0	0	0	0	0	0	0	0	0	0	0	0	0	0	0	0	0	0	0	0	0	0	0	0	0	0	0	0	0	0
bta-miR-2295	0	0	0	0	0	0	0	0	0	0	0	0	0	0	0	0	0	0	0	0	0	0	0	0	0	0	0	0	0	0	0	0	0	0	0	0	0	0	0
bta-miR-2296	0	0	0	0	0	0	0	0	0	0	0	0	0	0	0	0	0	0	0	0	0	0	0	0	0	0	0	0	0	0	0	0	0	0	0	0	0	0	0
bta-miR-2297	0	0	0	0	0	0	0	0	0	0	0	0	0	0	0	0	0	0	0	0	0	0	0	0	0	0	0	0	0	0	0	0	0	0	0	0	0	0	0
bta-miR-2298	0	0	0	0	0	0	0	0	0	0	0	0	0	0	0	0	0	0	0	0	0	0	0	0	0	0	0	0	0	0	0	0	0	0	0	0	0	0	0
bta-miR-2299-3p	0	0	1	0	0	0	1	0	4	1	0	0	0	1	0	0	0	0	0	0	0	0	1	0	2	0	0	0	0	0	0	0	0	1	0	1	0	0	0
bta-miR-2299-5p	0	0	2	0	0	0	1	0	0	0	0	0	0	0	0	0	1	0	0	0	0	0	0	0	0	0	0	0	0	0	0	0	1	0	0	0	0	0	0
bta-miR-2300a-5p	0	0	0	0	0	0	0	0	0	0	0	0	0	0	0	0	0	0	0	0	0	0	0	0	0	0	0	0	0	0	0	0	0	0	0	0	0	0	0
bta-miR-2300b-3p	0	0	0	0	0	0	0	0	0	0	0	0	0	0	0	0	0	0	0	0	0	0	0	0	0	0	0	0	0	0	0	0	0	0	0	0	0	0	0
bta-miR-2301	0	0	0	0	0	0	0	0	0	0	0	0	0	0	0	0	0	0	0	0	0	0	0	0	0	0	0	0	0	0	0	0	0	0	0	0	0	0	0
bta-miR-2302	0	0	0	0	0	0	0	0	0	0	0	0	0	0	0	0	0	0	0	0	0	0	0	0	0	0	0	0	0	0	0	0	0	0	0	0	0	0	0
bta-miR-2303	0	0	0	0	0	0	0	0	0	0	0	0	0	0	0	0	0	0	0	0	0	0	0	0	0	0	0	0	0	0	0	0	0	0	0	0	0	0	0
bta-miR-2304	0	0	0	0	0	0	0	0	0	0	0	0	0	0	0	0	0	0	0	0	0	0	0	0	0	0	0	0	0	0	0	0	0	0	0	0	0	0	0
bta-miR-2305	0	0	0	0	0	0	0	0	0	0	0	0	0	0	0	0	0	0	0	0	0	0	0	0	0	0	0	0	0	0	0	0	0	0	0	0	0	0	0
bta-miR-2306	0	0	0	0	0	0	0	0	0	0	0	0	0	0	0	0	0	0	0	0	0	0	0	0	0	0	0	0	0	0	0	0	0	0	0	0	0	0	0
bta-miR-2307	0	0	0	0	0	0	0	0	0	0	0	0	0	0	0	0	0	0	0	0	0	0	0	0	0	0	0	0	0	0	0	0	0	0	0	0	0	0	0
bta-miR-2308	0	0	0	0	0	0	0	0	0	0	0	0	0	0	0	0	0	0	0	0	0	0	0	0	0	0	0	0	0	0	0	0	0	0	0	0	0	0	0
bta-miR-2309	0	0	0	0	0	0	0	0	0	0	0	0	0	0	0	0	0	0	0	0	0	0	0	0	0	0	0	0	0	0	0	0	0	0	0	0	0	0	0
bta-miR-2310	0	0	1	0	0	0	0	0	0	0	0	0	0	0	0	0	0	0	0	0	0	0	0	0	0	0	0	0	0	0	0	0	0	0	0	0	0	0	0
bta-miR-2311	0	0	1	0	0	0	0	0	0	0	0	0	0	0	2	0	0	0	0	0	0	0	0	0	0	0	0	0	0	0	0	2	0	0	1	0	0	0	0
bta-miR-2312	0	0	0	0	0	0	0	0	0	0	0	0	0	0	0	0	0	0	0	0	0	0	0	0	0	0	0	0	1	0	0	0	0	0	0	0	0	0	0
bta-miR-2313-3p	0	1	0	0	0	0	0	0	0	0	0	0	0	0	0	0	0	0	0	0	0	0	0	0	0	0	0	0	0	0	0	0	0	0	0	0	0	0	0
bta-miR-2313-5p	0	0	0	0	0	0	0	0	0	0	0	0	0	0	0	0	0	0	0	0	0	0	0	0	0	0	0	0	0	0	0	0	0	0	0	0	0	0	0
bta-miR-2314	0	0	0	0	0	0	0	0	0	0	0	0	0	0	0	0	0	0	0	0	0	0	0	0	0	0	0	0	0	0	0	0	0	0	0	0	0	0	0
bta-miR-2315	0	0	0	0	0	0	0	0	0	0	0	0	0	0	0	0	0	0	0	0	0	0	0	0	0	0	0	0	0	0	0	0	0	0	0	0	0	0	0
bta-miR-2316	0	0	0	0	0	0	0	0	0	0	0	0	0	0	0	0	0	0	0	0	0	0	0	0	0	0	0	0	0	0	0	0	0	0	0	0	0	0	0
bta-miR-2317	0	0	0	0	0	0	0	0	0	0	0	0	0	0	0	0	0	0	0	0	0	0	0	0	0	0	0	0	0	0	0	0	0	0	0	0	0	0	0
bta-miR-2318	0	0	0	0	0	0	0	0	0	0	0	0	0	0	0	0	0	0	0	0	0	0	0	0	0	0	0	0	0	0	0	0	0	0	0	0	0	0	0
bta-miR-2319a	0	0	0	0	0	0	0	0	0	0	0	0	0	0	0	0	0	0	0	0	0	0	0	0	0	0	0	0	0	0	0	0	0	0	0	0	0	0	0
bta-miR-2319b	0	0	0	0	0	0	0	0	0	0	0	0	0	0	0	0	0	0	0	0	0	0	0	0	0	0	0	0	0	0	0	0	0	0	0	0	0	0	0
bta-miR-2320-3p	0	0	0	0	0	0	0	0	0	0	0	0	0	0	0	0	0	0	0	0	0	0	0	0	0	0	0	0	0	0	0	0	0	0	0	0	0	0	0
bta-miR-2320-5p	0	0	0	0	0	0	0	0	0	0	1	0	0	0	0	0	0	0	0	0	0	0	0	0	0	0	2	0	0	1	0	0	0	0	0	0	0	0	0
bta-miR-2321	0	0	0	0	0	0	0	0	0	0	0	0	0	0	0	0	0	0	0	0	0	0	0	0	0	0	0	0	0	0	0	0	0	0	0	0	0	0	0
bta-miR-2322-3p	0	0	0	0	0	0	0	0	0	0	0	0	0	0	0	0	0	0	0	0	0	0	0	0	0	0	0	0	0	0	0	0	0	0	0	0	0	0	0
bta-miR-2322-5p	0	0	0	0	0	0	0	0	0	0	0	0	0	0	0	0	0	0	0	0	0	0	0	0	0	0	0	0	0	0	0	0	0	0	0	0	0	0	0
bta-miR-2323	0	0	0	0	0	0	0	0	0	0	0	0	0	0	0	0	0	0	0	2	0	0	1	0	0	0	0	0	0	0	0	0	0	0	0	0	0	0	0
bta-miR-2324	0	0	0	0	0	0	0	0	0	0	0	0	0	0	0	0	0	0	0	0	0	0	0	0	0	0	0	0	0	0	0	0	0	0	0	0	0	0	0
bta-miR-2325a	0	0	0	0	0	0	0	0	0	0	0	0	0	0	0	0	0	0	0	0	0	0	0	0	0	0	0	0	0	0	0	0	0	0	0	0	0	0	0
bta-miR-2325b	0	0	0	0	0	0	0	0	0	0	0	0	0	0	0	0	0	0	0	0	0	0	0	0	0	0	0	0	0	0	0	0	0	0	0	0	0	0	0
bta-miR-2325c	0	0	0	0	0	0	0	0	0	0	0	0	0	0	0	0	0	0	0	0	0	0	0	0	0	0	0	0	0	0	0	0	0	0	0	0	0	0	0
bta-miR-2326	0	0	0	0	0	0	0	0	0	0	0	0	0	0	0	0	0	0	0	0	0	0	0	0	0	0	0	0	0	0	0	0	0	0	0	0	0	0	0
bta-miR-2327	0	0	0	0	0	0	0	0	0	0	0	0	0	0	0	0	0	0	0	0	0	0	0	0	0	0	0	0	0	0	0	0	0	0	0	0	0	0	0
bta-miR-2328-3p	0	0	0	0	0	0	0	0	0	0	0	0	0	0	0	0	0	0	0	0	0	0	1	0	0	0	0	0	0	0	0	0	0	0	0	0	0	0	0
bta-miR-2328-5p	0	0	0	0	0	0	0	0	0	0	0	0	0	0	0	0	0	0	0	0	0	0	0	0	0	0	0	0	0	0	0	0	0	0	0	0	0	0	0
bta-miR-2329-3p	0	0	0	0	0	0	0	0	0	0	0	0	0	0	0	0	0	0	0	0	0	0	0	0	0	0	0	0	0	0	0	0	0	0	0	0	0	0	0
bta-miR-2329-5p	0	0	0	0	0	0	0	0	0	0	0	0	0	0	0	0	0	0	0	0	0	0	0	0	0	0	0	0	0	0	0	0	0	0	0	0	0	0	0
bta-miR-2330-3p	0	0	0	0	0	0	0	0	0	0	0	0	0	0	0	0	0	0	0	0	0	0	0	0	0	0	0	0	0	0	0	0	0	0	0	0	0	0	0
bta-miR-2330-5p	0	0	0	0	0	0	0	0	0	0	0	0	0	0	0	0	0	0	0	0	0	0	0	0	0	0	0	0	0	0	0	0	0	0	0	0	0	0	0
bta-miR-2331-3p	0	0	0	0	0	0	0	0	0	0	0	0	0	0	0	0	0	0	0	0	0	0	0	0	0	0	0	0	0	0	0	0	0	0	0	0	0	0	0
bta-miR-2331-5p	0	0	0	0	0	0	0	0	0	0	0	0	0	0	0	0	0	0	0	0	0	0	0	0	0	0	0	0	0	0	0	0	0	0	0	0	0	0	0
bta-miR-2332	0	4	21	6	1	0	2	3	2	1	5	0	0	8	3	3	4	3	3	0	1	1	7	1	3	8	15	0	3	4	2	3	6	0	1	0	3	1	0
bta-miR-2333	0	0	0	0	0	0	0	0	0	0	0	0	0	0	0	0	0	0	0	0	0	0	0	0	0	0	0	0	0	0	0	0	0	0	0	0	0	0	0
bta-miR-2334	0	0	0	0	0	0	0	0	0	0	0	0	0	0	0	0	0	0	0	0	0	0	0	0	0	0	0	0	0	0	0	0	0	0	0	0	0	0	0
bta-miR-2335	0	0	0	0	0	0	0	0	0	0	0	0	0	0	0	0	0	0	0	0	0	0	0	0	0	0	0	0	0	0	0	0	0	0	0	0	0	0	0
bta-miR-2336	0	3	0	0	0	0	2	0	1	0	0	0	0	0	0	0	2	0	1	0	0	0	0	0	0	0	0	0	0	0	0	0	2	0	1	0	0	0	0
bta-miR-2337	0	0	0	0	0	0	0	0	0	0	0	0	0	0	0	0	0	0	0	0	0	0	0	0	0	0	0	0	0	0	0	0	0	0	0	0	0	0	0
bta-miR-2338	0	0	0	0	0	0	0	0	0	0	0	0	0	0	0	0	0	0	0	0	0	0	0	0	0	0	0	0	0	0	0	0	0	0	0	0	0	0	0
bta-miR-2339	0	0	0	0	0	0	0	0	0	1	0	0	0	0	0	0	0	0	0	0	0	0	0	0	0	0	0	0	0	0	0	0	0	0	0	0	0	0	0
bta-miR-2340	0	0	0	0	0	0	0	0	0	0	0	0	0	0	0	0	0	0	0	0	0	0	0	0	0	0	0	0	0	0	0	0	0	0	0	0	0	0	0
bta-miR-2341	0	0	0	0	0	0	0	0	0	0	0	0	0	0	0	0	0	0	0	0	0	0	0	0	0	0	0	0	0	0	0	0	0	0	0	0	0	0	0
bta-miR-2342	0	0	0	0	0	0	0	0	0	0	0	0	0	0	0	0	0	0	0	0	0	0	0	0	0	0	0	0	0	0	0	0	0	0	0	0	0	0	0
bta-miR-2343	0	0	0	0	0	0	0	0	0	0	0	0	0	0	0	0	0	0	0	0	0	0	0	0	0	0	0	0	0	0	0	0	0	0	0	0	0	0	0
bta-miR-2344	0	0	0	1	0	0	0	1	0	0	0	0	0	0	0	0	0	0	0	0	0	0	0	0	0	0	0	0	0	0	0	0	0	0	0	0	0	0	0
bta-miR-2345	0	0	0	0	0	0	0	0	0	0	0	0	0	0	0	0	0	0	0	0	0	0	0	0	0	0	0	0	0	0	0	0	0	0	0	0	0	0	0
bta-miR-2346	0	0	0	0	0	0	0	0	0	0	0	0	0	1	0	0	0	0	0	0	0	0	0	0	0	0	0	0	0	0	0	0	0	0	0	0	1	0	0
bta-miR-2347	0	0	0	0	0	0	0	0	0	0	0	0	0	0	0	0	0	0	0	0	0	0	0	0	0	0	0	0	0	0	0	0	0	0	0	0	0	0	0
bta-miR-2348	0	0	0	0	0	0	0	0	0	0	0	0	0	0	0	0	0	0	0	0	0	0	0	0	0	0	0	0	0	0	0	0	0	0	0	0	0	0	0
bta-miR-2349	0	0	0	0	0	0	0	0	0	0	0	0	0	0	0	0	0	0	0	0	0	0	0	0	0	0	0	0	0	0	0	0	0	0	0	0	0	0	0
bta-miR-2350	0	0	0	0	0	0	0	0	0	0	0	0	0	0	0	0	0	0	0	0	0	0	0	0	0	0	0	0	0	0	0	0	0	0	0	1	0	0	0
bta-miR-2351	0	0	0	0	0	0	0	0	0	0	0	0	0	0	0	0	0	0	0	0	0	0	0	0	0	0	0	0	0	0	0	0	0	0	0	0	0	0	0
bta-miR-2352	0	0	0	0	0	0	0	0	0	0	0	0	0	0	0	0	0	0	0	0	0	0	0	0	0	0	0	0	0	0	0	0	0	0	0	0	0	0	0
bta-miR-2353	0	0	0	0	0	0	0	0	0	0	0	0	0	0	0	0	0	0	0	0	0	0	0	0	0	0	0	0	0	0	0	0	0	0	0	0	0	0	0
bta-miR-2354	0	0	0	0	0	0	0	0	0	0	0	0	0	0	0	0	0	0	0	0	0	0	0	0	0	0	0	0	0	0	0	0	0	0	0	0	0	0	0
bta-miR-2355-3p	0	0	0	0	0	0	0	0	0	0	0	0	0	0	0	0	0	0	0	0	0	0	0	0	0	0	0	0	0	0	0	0	0	0	0	0	0	0	0
bta-miR-2355-5p	0	0	0	0	0	0	0	0	0	0	0	0	0	0	0	0	0	0	0	0	0	0	0	0	0	0	0	0	0	0	0	0	0	0	0	0	0	0	0
bta-miR-2356	0	0	0	0	0	0	0	0	0	0	0	0	0	0	0	0	0	0	0	0	0	0	0	0	0	0	0	0	0	0	0	0	0	0	0	0	0	0	0
bta-miR-2357	0	0	0	0	0	0	0	0	0	0	0	0	0	0	0	0	0	0	0	0	0	0	0	0	0	0	0	0	0	0	0	0	0	0	0	0	0	0	0
bta-miR-2358	0	0	0	0	0	0	0	0	0	0	0	0	0	0	0	0	0	0	0	0	0	0	0	0	0	0	0	0	0	0	0	0	0	0	0	0	0	0	0
bta-miR-2359	0	0	0	0	0	0	0	0	0	0	0	0	0	0	0	0	0	0	0	0	0	0	0	0	0	0	0	0	0	0	0	0	0	0	0	0	0	0	0
bta-miR-2360	0	0	0	0	0	0	0	0	0	0	0	0	0	0	0	0	0	0	0	0	0	0	0	0	0	0	0	0	0	0	0	0	0	0	0	0	0	0	0
bta-miR-2361	0	0	0	1	0	0	0	0	0	0	0	0	0	0	0	0	0	0	0	0	0	0	0	0	0	0	0	0	0	0	0	0	0	0	0	0	0	0	0
bta-miR-2362	0	0	0	0	0	0	0	0	0	0	0	0	0	0	0	0	0	0	0	0	0	0	0	0	0	0	0	0	0	0	0	0	0	0	0	0	0	0	0
bta-miR-2363	0	0	0	0	0	0	0	0	0	0	0	0	0	0	0	0	0	0	0	0	0	0	0	0	0	0	0	0	0	0	0	0	0	0	0	0	0	0	0
bta-miR-2364	0	0	0	0	0	0	0	0	0	0	0	0	0	0	0	0	0	0	0	0	0	0	0	0	0	0	0	0	0	0	0	0	0	0	0	0	0	0	0
bta-miR-2365	0	0	0	0	0	0	0	0	0	0	0	0	0	0	0	0	0	0	0	0	0	0	0	0	0	0	0	0	0	0	0	0	0	0	0	0	0	0	0
bta-miR-2366	0	0	1	0	0	0	0	0	0	0	0	0	0	0	0	0	0	0	0	0	0	0	0	0	0	0	0	1	0	0	0	0	0	0	0	0	0	0	0
bta-miR-2367-3p	0	0	0	0	0	0	0	0	0	0	0	0	0	0	0	0	0	0	0	0	0	0	0	0	0	0	0	0	0	0	0	0	0	0	0	0	0	0	0
bta-miR-2367-5p	0	0	0	0	0	0	0	0	0	0	0	0	0	0	0	0	0	0	0	0	0	0	0	0	0	0	0	0	0	0	0	0	0	0	0	0	0	0	0
bta-miR-2368-3p	0	0	0	0	0	0	0	0	0	0	0	0	0	0	0	0	0	0	0	0	0	0	0	0	0	0	0	0	0	0	0	0	0	0	0	0	0	0	0
bta-miR-2368-5p	0	0	0	0	0	0	0	0	0	0	0	0	0	0	0	0	0	0	0	0	0	0	0	0	0	0	0	0	0	0	0	0	0	0	0	0	0	0	0
bta-miR-2369	0	0	0	0	0	0	0	0	0	0	0	0	0	0	0	0	0	0	0	0	0	0	0	0	0	0	0	0	0	0	0	0	0	0	0	0	0	0	0
bta-miR-2370-3p	0	0	0	0	0	0	0	0	0	0	0	0	0	0	0	0	0	0	0	0	0	0	0	0	0	0	0	0	0	0	0	0	0	0	0	0	0	0	0
bta-miR-2370-5p	0	0	0	0	0	0	0	0	0	0	0	0	0	0	0	0	0	0	0	0	0	0	0	0	0	0	0	0	0	0	0	0	0	0	0	0	0	0	0
bta-miR-2371	0	0	0	0	0	0	0	0	0	0	0	0	0	0	0	0	0	0	0	0	0	0	0	0	0	0	0	0	0	0	0	0	0	0	0	0	0	0	0
bta-miR-2372	0	0	0	0	0	0	0	0	0	0	0	0	0	0	0	0	0	0	0	0	0	0	0	0	0	0	0	0	0	0	0	0	0	0	0	0	0	0	0
bta-miR-2373-3p	0	0	0	0	0	0	0	0	0	0	0	0	0	0	0	0	0	0	0	0	0	0	0	0	0	0	0	0	0	0	0	0	0	0	0	0	0	0	0
bta-miR-2373-5p	0	0	0	0	0	0	0	0	0	0	0	0	0	0	0	0	0	0	0	0	0	0	0	0	0	0	0	0	0	0	0	0	0	0	0	0	0	0	0
bta-miR-2374	0	0	0	0	0	0	0	0	0	0	0	0	0	0	0	0	0	0	0	0	0	0	0	0	0	0	0	0	0	0	0	0	0	0	0	0	0	0	0
bta-miR-2375	0	0	0	0	0	0	0	0	0	0	0	0	0	0	0	0	0	0	0	0	0	0	0	0	0	0	0	0	0	0	0	0	0	0	0	0	0	0	0
bta-miR-2376	0	0	0	0	0	0	0	0	0	0	0	0	0	0	0	0	0	0	0	0	0	0	0	0	0	0	0	0	0	0	0	0	0	0	0	0	0	0	0
bta-miR-2377	0	0	0	0	0	0	0	0	0	0	0	0	0	0	0	0	0	0	0	0	0	0	0	0	0	0	0	0	0	0	0	0	0	0	0	0	0	0	0
bta-miR-2378	0	0	0	0	0	0	0	0	0	0	1	0	0	0	0	0	0	0	0	0	0	0	0	0	0	0	0	0	0	0	0	0	0	0	0	0	0	0	0
bta-miR-2379	0	0	0	0	0	0	0	0	0	0	0	0	0	0	0	0	0	0	0	0	0	0	0	0	0	0	0	0	0	0	0	0	0	0	0	0	0	0	0
bta-miR-2380	0	0	0	0	0	0	0	0	0	0	0	0	0	0	0	0	0	0	0	0	0	0	0	0	0	0	0	0	0	0	0	0	0	0	0	0	0	0	0
bta-miR-2381	0	0	0	0	0	0	0	0	0	0	0	0	0	0	0	0	0	0	0	0	0	0	0	0	0	0	0	0	0	0	0	0	0	0	0	0	0	0	0
bta-miR-2382-3p	0	0	0	0	0	0	0	0	0	0	0	0	0	0	0	0	0	0	0	0	0	0	0	0	0	0	0	0	0	0	0	0	0	0	0	0	0	0	0
bta-miR-2382-5p	0	0	0	0	0	0	0	0	0	1	0	0	0	0	0	0	0	0	0	0	0	0	0	0	0	0	0	0	0	0	0	0	0	0	0	0	1	0	0
bta-miR-2383	0	0	0	0	0	0	0	0	0	0	0	0	0	0	0	0	0	0	0	0	0	0	0	0	0	0	0	0	0	0	0	0	0	0	0	0	0	0	0
bta-miR-2384	0	0	0	0	0	0	0	0	0	0	0	0	0	0	0	0	0	0	0	0	0	0	0	0	0	0	0	0	0	0	0	0	0	0	0	0	0	0	0
bta-miR-2385-3p	0	0	0	0	0	0	0	0	0	0	0	0	0	0	0	0	0	0	0	0	0	0	0	0	0	0	0	0	0	0	0	0	0	0	0	0	0	0	0
bta-miR-2385-5p	0	0	0	0	0	0	0	0	0	0	0	0	0	0	0	0	0	0	0	0	0	0	0	0	0	0	0	0	0	0	0	0	0	0	0	0	0	0	0
bta-miR-2386	0	0	0	0	0	0	0	0	0	0	0	0	0	0	0	0	0	0	0	0	0	0	0	0	0	0	0	0	0	0	0	0	0	0	0	0	0	0	0
bta-miR-2387	0	0	3	1	0	0	0	3	1	1	0	1	0	1	2	3	0	0	0	0	0	1	5	0	1	1	0	0	0	0	0	0	0	0	0	0	1	0	0
bta-miR-2388-3p	0	0	0	0	0	0	0	0	0	0	0	0	0	0	0	0	0	0	0	0	0	0	0	0	0	0	0	0	0	0	0	0	0	0	0	0	0	0	0
bta-miR-2388-5p	0	0	0	0	0	0	0	0	0	0	0	0	0	0	0	0	0	0	0	0	0	0	0	0	0	0	0	0	0	0	0	0	0	0	0	0	0	0	0
bta-miR-2389	0	0	0	0	0	0	0	0	0	0	0	0	0	0	0	0	0	0	0	0	0	0	0	0	0	0	0	0	0	0	0	0	0	0	0	0	0	0	0
bta-miR-2390	0	0	0	0	0	0	0	0	0	0	0	0	0	0	0	0	0	0	0	0	0	0	0	0	0	0	0	0	0	0	0	0	0	0	0	0	0	0	0
bta-miR-2392	0	0	0	0	0	0	0	0	0	0	0	0	0	0	0	0	0	0	0	0	0	0	0	0	0	0	0	0	0	0	0	0	0	0	0	0	0	0	0
bta-miR-2393	0	0	0	0	0	0	0	0	0	0	0	0	0	0	0	0	0	0	0	0	0	0	0	0	0	0	0	0	0	0	0	0	0	0	0	0	0	0	0
bta-miR-2394	0	0	0	0	0	0	0	0	0	0	0	0	0	0	0	0	0	0	0	0	0	0	0	0	0	0	0	0	0	0	0	0	0	0	0	0	0	0	0
bta-miR-2395	0	0	0	0	0	0	0	0	0	0	0	0	0	0	0	0	0	0	0	0	0	0	0	0	0	0	0	0	0	0	0	0	0	0	0	0	0	0	0
bta-miR-2396	0	0	0	0	0	0	0	0	0	0	0	0	0	0	0	0	0	0	0	0	0	0	0	0	0	0	0	0	0	0	0	0	0	0	0	0	0	0	0
bta-miR-2397-3p	0	0	0	0	0	0	0	0	0	0	0	0	0	0	0	0	0	0	0	0	0	0	0	0	0	0	0	0	0	0	0	0	0	0	0	0	0	0	0
bta-miR-2397-5p	0	0	0	0	0	0	0	0	0	0	0	0	0	0	0	0	0	0	0	0	0	0	0	0	0	0	0	0	0	0	0	0	0	0	1	0	0	0	0
bta-miR-2398	0	0	0	0	0	0	1	0	0	0	0	0	0	0	0	0	0	0	0	0	0	0	0	0	0	0	0	0	0	0	0	0	0	0	0	0	0	0	0
bta-miR-2399-3p	0	0	0	0	0	0	0	0	1	0	0	0	0	0	0	0	0	0	0	0	0	0	0	0	0	0	0	0	0	0	0	0	0	0	0	0	0	0	0
bta-miR-2399-5p	0	0	0	0	0	0	0	0	0	0	0	0	0	0	0	0	0	0	0	0	0	0	0	0	0	0	0	0	0	0	0	0	0	0	0	0	0	0	0
bta-miR-23a	8	37	51	20	33	3	36	33	39	30	26	38	23	20	15	14	24	7	11	9	13	28	28	3	12	22	8	28	32	22	13	27	23	14	19	30	30	21	13
bta-miR-23b-3p	3	87	159	67	100	11	126	123	144	137	76	131	52	71	65	52	95	40	49	58	51	48	76	11	51	49	55	72	98	68	78	67	71	69	64	91	74	69	51
bta-miR-23b-5p	0	0	0	0	0	0	0	0	1	0	0	0	0	0	0	0	0	0	0	0	0	0	0	0	0	0	0	0	0	0	0	0	0	0	0	0	0	1	0
bta-miR-24	0	0	0	0	0	0	0	0	0	0	0	0	0	0	0	0	0	0	0	0	0	0	0	0	0	0	0	0	0	0	0	0	0	0	0	0	0	0	0
bta-miR-24-3p	16	122	235	115	97	7	155	151	192	203	88	164	108	87	71	49	138	37	68	80	53	67	93	5	54	60	95	102	127	92	110	86	78	81	92	127	95	98	77
bta-miR-2400	0	0	0	0	0	0	0	0	0	0	0	0	0	0	0	0	0	0	0	0	0	0	0	0	0	0	0	0	0	0	0	0	0	0	0	0	0	0	0
bta-miR-2401	0	0	0	0	0	0	0	0	0	0	0	0	0	0	0	0	0	0	0	0	0	0	0	0	0	0	0	0	0	0	0	0	0	0	0	0	0	0	0
bta-miR-2402	0	0	0	0	0	0	0	0	0	0	0	0	0	0	0	0	0	0	0	0	0	0	0	0	0	0	0	0	0	0	0	0	0	0	0	0	0	0	0
bta-miR-2403	0	0	0	2	0	0	0	0	1	0	0	0	0	0	0	0	0	0	0	0	0	0	0	0	0	0	0	2	0	1	0	0	0	0	0	0	0	0	0
bta-miR-2404	0	0	0	0	0	0	0	0	0	0	1	0	1	0	0	0	1	0	2	0	0	0	0	0	0	0	0	0	0	0	1	0	1	0	0	0	0	0	2
bta-miR-2405	0	0	0	0	0	0	0	0	0	0	0	0	0	0	0	0	0	0	0	0	0	0	0	0	0	0	0	0	0	0	0	0	0	0	0	0	0	0	0
bta-miR-2406	0	0	0	0	0	0	0	0	0	0	0	0	0	0	0	0	0	0	0	0	0	0	0	0	0	0	0	0	0	0	0	0	0	0	0	0	0	0	0
bta-miR-2407	0	0	0	0	0	0	0	0	0	0	0	0	0	0	0	0	0	0	0	0	0	0	0	0	0	0	0	0	0	0	0	0	0	0	0	0	0	0	0
bta-miR-2408	0	0	0	0	0	0	0	2	0	0	0	0	0	0	0	0	0	0	0	0	0	0	0	0	0	0	0	0	0	0	0	0	0	0	0	0	0	0	0
bta-miR-2409	0	0	0	0	0	0	0	0	0	0	0	0	0	0	0	0	0	0	0	0	0	0	0	0	0	0	0	0	0	0	0	0	0	0	0	0	0	0	0
bta-miR-2410	0	0	0	0	0	0	0	0	0	0	0	0	0	0	0	0	0	0	0	0	0	0	0	0	0	0	0	0	0	0	0	0	0	0	0	1	0	0	0
bta-miR-2411-3p	0	0	2	0	2	0	2	0	0	2	12	0	0	2	0	0	0	2	0	2	1	3	4	1	0	1	0	0	1	0	0	0	1	0	2	0	3	1	0
bta-miR-2411-5p	0	1	4	4	3	0	5	3	1	3	0	4	1	2	1	2	4	2	0	0	1	0	0	0	0	1	1	2	4	0	0	0	1	0	4	1	2	1	0
bta-miR-2412	0	0	0	0	0	0	0	0	0	0	0	0	0	0	0	0	0	0	0	0	0	0	0	0	0	0	0	0	0	0	0	0	0	0	0	0	0	0	0
bta-miR-2413	0	0	0	0	0	0	0	0	0	0	0	0	0	0	0	0	0	0	0	0	0	0	0	0	0	0	0	0	0	0	0	0	0	0	0	0	0	0	0
bta-miR-2414	0	0	0	0	0	0	0	0	0	0	0	0	0	0	0	0	0	0	0	0	0	0	0	0	0	0	0	0	0	0	0	0	0	0	0	0	0	0	0
bta-miR-2415-3p	0	0	0	0	0	0	0	0	0	1	0	1	0	0	0	0	0	0	0	0	0	0	0	0	0	0	0	0	0	0	0	0	0	0	0	0	0	0	0
bta-miR-2415-5p	0	0	0	0	0	0	0	0	0	0	0	0	0	0	0	0	0	0	0	0	0	0	0	0	0	0	0	0	0	0	0	0	0	0	0	0	0	0	0
bta-miR-2416	0	0	0	0	0	0	0	0	0	0	0	0	0	0	0	0	0	0	0	0	0	0	0	0	0	0	0	0	0	0	0	0	0	0	0	0	0	0	0
bta-miR-2417	0	0	0	0	0	0	0	0	0	0	0	0	0	0	0	0	0	0	0	0	0	0	0	0	0	0	0	0	0	0	0	0	0	0	0	0	0	0	0
bta-miR-2418	0	0	0	0	0	0	0	0	0	0	0	0	0	0	0	0	0	0	0	0	0	0	0	0	0	0	0	0	0	0	0	0	0	0	0	0	0	0	0
bta-miR-2419-3p	0	0	0	0	0	0	0	0	0	0	0	0	0	0	0	0	0	0	0	0	0	0	0	0	0	0	0	0	0	0	0	0	0	0	0	0	0	0	0
bta-miR-2419-5p	0	12	12	6	2	2	14	12	12	13	14	11	7	5	4	4	10	2	2	10	4	6	5	0	3	3	10	5	5	9	10	15	4	7	3	12	9	3	1
bta-miR-2420	0	0	0	0	0	0	0	0	0	0	0	0	0	0	0	0	0	0	0	0	0	0	0	0	0	0	0	0	0	0	0	0	0	0	0	0	0	0	0
bta-miR-2421	0	0	0	0	0	0	0	0	0	0	0	0	0	0	0	0	0	0	0	0	0	0	0	0	0	0	0	0	0	0	0	0	0	0	0	0	0	0	0
bta-miR-2422	0	0	0	0	0	0	0	0	0	0	0	0	0	0	0	0	0	0	0	0	0	0	0	0	0	0	0	0	0	0	0	0	0	0	0	0	0	0	0
bta-miR-2423	0	0	0	0	0	0	0	0	0	0	0	0	0	0	0	0	0	0	0	0	0	0	0	0	0	0	0	0	0	0	0	0	0	0	0	0	0	0	0
bta-miR-2424	0	0	0	0	0	0	0	0	0	0	0	0	0	0	0	0	0	0	0	0	0	0	0	0	0	0	0	0	0	0	0	0	0	0	0	0	0	0	0
bta-miR-2425-3p	0	0	0	0	0	0	0	0	0	0	0	0	0	0	0	0	0	0	0	0	0	0	0	0	0	0	0	0	0	0	0	0	0	0	0	0	0	0	0
bta-miR-2425-5p	0	0	0	0	0	0	0	0	0	0	0	0	0	0	0	0	0	0	0	0	0	0	0	0	0	0	0	0	0	0	0	0	0	0	0	0	0	0	0
bta-miR-2426	0	0	0	0	0	0	0	0	0	0	0	0	0	0	0	0	0	0	0	0	0	0	0	0	0	0	0	0	0	0	0	0	0	0	0	0	0	0	0
bta-miR-2427	0	0	0	0	0	0	0	0	0	0	0	0	0	0	0	0	0	0	0	0	0	0	0	0	0	0	0	0	0	0	0	0	0	0	0	0	0	0	0
bta-miR-2428	0	0	0	0	0	0	0	0	0	0	0	0	0	0	0	0	0	0	0	0	0	0	0	0	0	0	0	0	0	0	0	0	0	0	0	0	0	0	0
bta-miR-2429	0	0	0	0	0	0	0	0	0	0	0	0	0	0	0	0	0	0	0	0	0	0	0	0	0	0	0	0	0	0	0	0	0	0	0	0	0	0	0
bta-miR-2430	0	0	0	0	0	0	0	0	0	0	0	0	0	0	0	0	0	0	0	0	0	0	0	0	0	0	0	0	0	0	0	0	0	0	0	0	0	0	0
bta-miR-2431-3p	0	0	0	0	0	0	0	0	0	0	0	0	0	0	0	0	3	0	0	0	0	0	0	0	0	0	0	0	0	0	0	0	0	0	0	0	0	0	0
bta-miR-2431-5p	0	0	0	0	0	0	0	0	0	0	0	0	0	0	0	0	0	0	0	0	0	0	0	0	0	0	0	0	0	0	0	0	0	0	0	0	0	0	0
bta-miR-2432	0	0	0	0	0	0	0	0	0	0	0	0	0	0	0	0	0	0	0	0	0	0	0	0	1	0	0	0	0	0	0	0	0	0	0	0	0	0	0
bta-miR-2433	0	0	0	0	0	0	0	0	0	0	0	0	0	0	0	0	0	0	0	0	0	0	0	0	0	0	0	0	0	0	0	0	0	0	0	0	0	0	0
bta-miR-2434	0	0	0	0	0	0	0	0	0	0	0	0	0	0	0	0	0	0	0	0	0	0	0	0	0	0	0	0	0	0	0	0	0	0	0	0	0	0	0
bta-miR-2435	0	0	0	0	0	0	0	0	0	0	0	0	0	0	0	0	0	0	0	0	0	0	0	0	0	0	0	0	0	0	0	0	0	0	0	0	0	0	0
bta-miR-2436-3p	0	0	0	0	0	0	0	0	0	0	0	0	0	0	0	0	0	0	0	0	0	0	0	0	0	0	0	0	0	0	0	0	0	0	0	0	0	0	0
bta-miR-2436-5p	0	0	0	0	0	0	0	0	0	0	0	0	0	0	0	0	0	0	0	0	0	0	0	0	0	0	0	0	0	0	0	0	0	0	0	0	0	0	0
bta-miR-2437	0	0	0	0	0	0	0	0	0	0	0	0	0	0	0	0	0	0	0	0	0	0	0	0	0	0	0	0	0	0	0	0	0	0	0	0	0	0	0
bta-miR-2438	0	0	0	0	0	0	0	0	0	0	0	0	0	0	0	0	0	0	0	0	0	0	0	0	0	0	0	0	0	0	0	0	0	0	0	0	0	0	0
bta-miR-2439-3p	0	0	0	0	0	0	0	0	0	0	0	0	0	0	0	0	0	0	0	0	0	0	0	0	0	0	0	0	0	0	0	0	0	0	0	0	0	0	0
bta-miR-2439-5p	0	0	0	0	0	0	0	0	0	0	0	0	0	0	0	0	0	0	0	0	0	0	0	0	0	0	0	0	0	0	0	0	0	0	0	0	0	0	0
bta-miR-2440	0	0	0	0	0	0	0	1	0	1	0	0	0	3	0	0	0	0	1	0	2	0	1	0	0	0	0	0	5	0	0	0	0	0	0	0	0	0	0
bta-miR-2441	0	0	0	0	0	0	0	0	0	0	0	0	0	0	0	0	0	0	0	0	0	0	0	0	0	0	0	0	0	0	0	0	0	0	0	0	0	0	0
bta-miR-2442	0	0	0	0	0	0	0	0	0	0	0	0	0	0	0	0	0	0	0	0	0	0	0	0	0	0	0	0	0	0	0	0	0	0	0	0	0	0	0
bta-miR-2443	0	0	0	0	0	0	0	0	0	0	0	0	0	0	0	0	0	0	0	0	0	1	0	0	0	0	0	0	0	0	0	0	0	0	0	0	0	0	0
bta-miR-2444	0	0	0	0	0	0	0	0	0	0	0	0	0	0	0	0	0	0	0	0	0	0	0	0	0	0	0	0	0	0	0	0	0	0	0	0	0	0	0
bta-miR-2446	0	0	0	0	0	0	0	0	0	0	0	0	0	0	0	0	0	0	0	0	0	0	0	0	0	0	0	0	0	0	0	0	0	0	0	0	0	0	0
bta-miR-2447	0	2	0	0	0	0	0	0	1	0	1	0	0	0	0	0	0	0	0	0	0	0	0	0	0	0	0	0	0	0	1	0	0	0	0	0	0	0	0
bta-miR-2448-3p	0	0	0	0	1	0	0	0	0	2	0	0	0	0	0	0	0	0	1	1	0	0	1	0	2	0	0	0	1	0	0	0	0	0	0	0	0	0	0
bta-miR-2448-5p	0	0	2	0	0	0	0	0	0	0	0	0	0	0	0	0	0	0	0	0	0	0	0	0	0	0	0	0	0	0	0	0	0	0	0	0	0	0	0
bta-miR-2449	0	0	0	0	0	0	0	0	0	0	0	0	0	0	0	0	0	0	0	0	0	0	0	0	0	0	0	0	0	0	0	0	0	0	0	0	0	0	0
bta-miR-2450a	0	0	0	0	0	0	0	0	0	0	0	0	0	0	0	0	0	0	0	0	0	0	0	0	0	0	0	0	0	0	0	0	0	0	0	0	0	0	0
bta-miR-2450b	0	0	0	0	0	0	0	0	0	0	0	0	0	0	0	0	0	0	0	0	0	0	0	0	0	0	0	0	0	0	0	0	0	0	0	0	0	0	0
bta-miR-2450c	0	0	0	0	0	0	0	0	0	0	0	0	0	0	0	0	0	0	0	0	0	0	0	0	0	0	0	0	0	0	0	0	0	0	0	0	0	0	0
bta-miR-2450d	0	0	0	0	0	0	0	0	0	0	0	0	0	0	0	0	0	0	0	0	0	0	0	0	0	0	0	0	0	0	0	0	0	0	0	0	0	0	0
bta-miR-2451	0	0	0	0	0	0	0	0	0	0	0	0	0	0	0	0	0	0	0	0	0	0	0	0	0	0	0	0	0	0	0	0	0	0	0	0	0	0	0
bta-miR-2452	0	0	0	0	0	0	0	0	0	0	0	0	0	0	0	0	0	0	0	0	0	0	0	0	0	0	0	0	0	0	0	0	0	0	0	0	0	0	0
bta-miR-2453	0	0	0	0	0	0	0	0	0	0	0	0	0	0	0	0	0	0	0	0	0	0	0	0	0	0	0	0	0	0	0	0	0	0	0	0	0	0	0
bta-miR-2454-3p	0	0	0	0	0	0	0	0	0	0	0	0	0	0	0	0	0	0	0	0	0	0	0	0	0	0	0	0	0	0	0	0	0	0	0	0	0	0	0
bta-miR-2454-5p	0	0	0	0	0	0	0	0	0	0	0	0	0	0	0	0	0	0	0	0	0	0	0	0	0	0	0	0	0	0	0	0	0	0	0	0	0	0	0
bta-miR-2455	0	0	0	0	0	0	0	0	0	0	0	0	0	0	0	0	0	0	0	0	0	0	0	0	0	0	0	0	0	0	0	0	0	0	0	0	0	0	0
bta-miR-2456	0	0	0	0	0	0	0	0	0	0	0	0	0	0	0	0	0	0	0	0	0	0	0	0	0	0	0	0	0	0	0	0	0	0	0	0	0	0	0
bta-miR-2457	0	0	0	0	0	0	0	0	0	0	0	0	0	0	0	0	0	0	0	0	0	0	0	0	0	0	0	0	0	0	0	0	0	0	0	0	0	0	0
bta-miR-2458	0	0	0	0	0	0	0	0	0	0	0	0	0	0	0	0	0	0	0	0	0	0	0	0	0	0	0	0	0	0	0	0	0	0	0	0	0	0	0
bta-miR-2459	0	0	0	0	0	0	0	0	0	0	0	0	0	0	0	0	0	0	0	0	0	0	0	0	0	0	0	0	0	0	0	0	0	0	0	0	0	0	0
bta-miR-2460	0	0	0	0	0	0	0	0	0	0	0	0	0	0	0	0	0	0	0	0	0	0	0	0	0	0	0	0	0	0	0	0	0	0	0	0	0	0	0
bta-miR-2461-3p	0	0	0	0	0	0	0	0	0	0	0	0	0	0	0	0	0	0	0	0	0	0	0	0	0	0	0	0	0	0	0	0	0	0	0	2	0	0	3
bta-miR-2461-5p	0	0	0	0	0	0	0	0	0	0	0	0	0	0	0	0	0	0	0	0	0	0	0	0	0	0	0	0	0	0	0	0	0	0	0	0	0	0	0
bta-miR-2462	0	0	0	0	0	0	0	0	0	0	0	0	0	0	0	0	0	0	0	0	0	0	0	0	0	0	0	0	0	0	0	0	0	0	0	0	0	0	0
bta-miR-2463	0	0	0	0	0	0	0	0	0	0	0	0	0	0	0	0	0	0	0	0	0	0	0	0	0	0	0	0	0	0	0	0	0	0	0	0	0	0	0
bta-miR-2464-3p	0	0	0	0	0	0	0	0	0	0	0	0	0	0	0	0	0	0	0	0	0	0	0	0	0	0	0	0	0	0	0	0	0	0	0	0	0	0	0
bta-miR-2464-5p	0	0	0	0	0	0	0	0	0	0	0	0	0	0	0	0	0	0	0	0	0	0	0	0	0	0	0	0	0	0	0	0	0	0	0	0	0	0	0
bta-miR-2465	0	0	0	0	0	0	0	0	0	0	0	0	0	0	0	0	0	0	0	0	0	0	0	0	0	0	0	0	0	0	0	0	0	0	0	0	0	0	0
bta-miR-2466-3p	0	1	0	0	1	0	0	0	0	0	0	0	0	0	0	0	0	0	0	0	0	0	0	0	0	2	0	0	0	0	0	0	0	0	0	0	0	0	0
bta-miR-2466-5p	0	0	0	0	0	0	0	0	0	0	0	0	0	0	0	0	0	0	0	0	0	0	0	0	0	0	0	0	0	0	0	0	0	0	0	0	0	0	0
bta-miR-2467-3p	0	0	0	0	0	0	0	0	0	0	0	0	0	0	0	0	0	0	0	0	0	0	0	0	0	0	0	0	0	0	0	0	0	0	0	0	0	0	0
bta-miR-2467-5p	0	0	0	0	0	0	0	0	0	0	0	0	0	0	0	0	0	0	0	0	0	0	0	0	0	0	0	0	0	0	0	0	0	0	0	0	0	0	0
bta-miR-2468	0	0	0	0	0	0	0	0	0	0	0	1	0	0	0	0	0	0	0	0	0	0	0	0	0	0	0	0	0	0	1	0	0	0	0	0	0	0	0
bta-miR-2469	0	0	0	0	0	0	0	0	0	0	0	0	0	0	0	0	0	0	0	0	0	0	0	0	0	0	0	0	0	0	0	0	0	0	0	0	0	0	0
bta-miR-2470	0	0	0	0	0	0	0	0	0	0	0	0	0	0	0	0	0	0	0	0	0	0	0	0	0	0	0	0	0	0	0	0	0	0	0	0	0	0	0
bta-miR-2471-3p	0	0	0	0	0	0	0	0	0	0	0	0	0	0	0	0	0	0	0	0	0	0	0	0	0	0	0	0	0	0	0	0	0	0	0	0	0	0	0
bta-miR-2471-5p	0	0	0	0	0	0	0	0	0	0	0	0	0	0	0	0	0	0	0	0	0	0	0	0	0	0	0	0	0	0	0	0	0	0	0	0	0	0	0
bta-miR-2472	0	0	0	0	0	0	0	0	0	0	0	0	0	0	0	0	0	0	0	0	0	0	0	0	0	0	0	0	0	0	0	0	0	0	0	0	0	0	0
bta-miR-2473	0	0	0	0	0	0	0	0	0	0	0	0	0	0	0	0	0	0	0	0	0	0	0	0	0	0	0	0	0	0	0	0	0	0	0	0	0	0	0
bta-miR-2474	0	0	0	0	0	0	0	0	0	0	0	0	0	0	0	0	0	0	0	0	0	0	0	0	0	0	0	1	0	0	0	0	0	0	1	0	0	0	0
bta-miR-2475	0	0	0	0	0	0	0	0	0	0	0	0	0	0	0	0	0	0	0	0	0	0	0	0	0	0	0	0	0	0	0	0	0	0	0	0	0	0	0
bta-miR-2477	0	0	0	0	0	0	0	0	0	0	0	0	0	0	0	0	0	0	0	0	0	0	0	0	0	0	0	0	0	0	0	0	0	0	0	0	0	0	0
bta-miR-2478	0	0	0	0	0	0	0	0	0	0	0	0	0	0	0	0	0	0	0	0	0	0	0	0	0	0	0	0	0	0	0	0	0	0	0	0	0	0	0
bta-miR-2479	0	0	0	0	0	0	0	0	0	0	0	0	0	0	0	0	0	0	0	0	0	0	0	0	0	0	0	0	0	0	0	0	0	0	0	0	0	0	0
bta-miR-2480	0	0	0	0	0	0	0	0	0	0	0	0	0	0	0	0	0	0	0	0	0	0	0	0	0	0	0	0	0	0	0	0	0	0	0	0	0	0	0
bta-miR-2481	0	0	0	0	0	0	0	0	0	0	0	0	0	0	0	0	0	0	0	0	0	0	0	0	0	0	0	0	0	0	0	0	0	0	0	0	0	0	0
bta-miR-2482	0	0	0	0	0	0	0	0	0	0	0	0	0	0	0	0	0	0	0	0	0	0	0	0	0	0	0	0	0	0	0	0	0	0	0	0	0	0	0
bta-miR-2483-3p	1	18	14	9	9	4	18	21	22	22	12	24	10	2	5	2	6	1	7	7	5	7	5	0	6	4	3	6	8	2	9	3	3	6	17	10	4	4	5
bta-miR-2483-5p	1	15	15	18	15	0	25	13	46	23	12	23	16	8	12	9	14	1	5	9	9	3	2	0	7	4	9	23	18	16	13	12	7	5	10	20	7	14	14
bta-miR-2484	0	2	9	3	3	0	3	3	4	2	6	1	3	0	3	2	3	0	4	4	2	2	4	4	1	2	0	0	1	0	5	1	0	0	2	4	3	1	3
bta-miR-2485	0	0	0	0	0	0	0	0	0	0	0	0	0	0	0	0	0	0	0	0	0	0	0	0	0	0	0	0	0	0	0	0	0	0	0	0	0	0	0
bta-miR-2486-3p	0	0	0	0	0	0	0	0	0	0	0	0	0	0	0	0	0	0	0	0	0	0	0	0	0	0	0	0	0	0	0	0	0	0	0	0	0	0	0
bta-miR-2486-5p	0	0	0	0	0	0	0	0	0	0	0	0	0	0	0	0	0	0	0	0	0	0	0	0	0	0	0	0	0	0	0	0	0	0	0	0	0	0	0
bta-miR-2488	0	0	0	0	0	0	0	0	0	0	0	0	0	0	0	0	0	0	0	0	0	0	0	0	0	0	0	0	0	0	0	0	0	0	0	0	0	0	0
bta-miR-2489	0	0	0	0	0	0	0	0	0	0	0	0	0	0	0	0	0	0	0	0	0	0	0	0	0	0	0	0	0	0	0	0	0	0	0	0	0	0	0
bta-miR-25	36	235	452	315	209	61	363	428	452	320	254	426	201	229	198	177	296	92	159	168	129	122	204	71	189	183	329	200	304	274	252	194	192	178	182	329	262	247	172
bta-miR-26a	109	1112	1626	803	1024	151	1614	1725	2278	1621	1079	1890	804	723	603	519	1124	373	465	585	498	666	831	185	663	552	660	686	1063	851	947	639	677	706	819	1042	846	686	596
bta-miR-26b	30	294	495	247	159	15	377	512	512	333	244	461	187	145	152	112	300	110	139	161	129	157	172	45	201	168	102	126	210	181	240	127	164	131	184	261	223	185	179
bta-miR-26c	0	0	0	0	0	0	0	0	0	0	0	0	0	0	0	0	0	0	0	0	0	0	0	0	0	0	0	0	0	0	0	0	0	0	0	0	0	0	0
bta-miR-27a-3p	2	16	26	17	9	0	13	9	10	13	2	11	5	9	3	9	9	5	7	6	5	9	5	2	8	9	3	12	13	10	8	8	6	7	3	11	4	5	1
bta-miR-27a-5p	0	0	5	5	0	0	1	0	0	0	0	0	0	2	0	0	0	0	0	0	0	0	0	0	0	0	12	0	0	0	0	0	0	0	0	0	1	0	0
bta-miR-27b	44	316	556	356	364	66	710	647	745	505	309	682	275	275	224	171	442	126	176	216	188	191	237	47	261	214	158	276	456	409	418	311	272	223	380	554	373	334	213
bta-miR-28	0	0	1	0	0	1	0	1	0	1	0	0	0	0	0	0	0	0	0	0	0	1	1	0	0	2	0	0	0	0	0	1	0	0	0	0	0	0	0
bta-miR-2881	0	0	0	0	0	0	0	0	0	0	0	0	0	0	0	0	0	0	0	0	0	0	0	0	0	0	0	0	0	0	0	0	0	1	0	0	0	0	0
bta-miR-2882	0	0	0	0	0	0	0	0	0	0	0	0	0	0	0	0	0	0	0	0	0	0	0	0	0	0	0	0	0	0	0	0	0	0	0	0	0	0	0
bta-miR-2883	0	0	0	0	0	0	0	0	0	0	0	0	0	0	0	0	0	0	0	0	0	0	0	0	0	0	0	0	0	0	0	0	0	0	0	0	0	0	0
bta-miR-2885	0	0	0	0	0	0	0	0	0	0	0	0	0	0	0	0	0	0	0	0	0	0	0	0	0	0	0	0	0	0	0	0	1	0	0	0	0	1	0
bta-miR-2886	0	0	0	0	0	0	0	0	0	0	0	0	0	0	0	0	0	0	0	0	0	0	0	0	0	0	0	0	0	0	0	0	0	0	0	0	0	0	0
bta-miR-2887	5	2	6	4	6	0	2	5	7	16	1	6	1	5	4	0	2	1	0	3	0	3	8	3	4	6	2	0	3	5	2	3	4	0	0	5	2	1	3
bta-miR-2888	0	0	0	0	0	0	0	0	0	0	0	0	0	0	0	0	0	0	0	0	0	0	0	0	0	0	0	0	0	0	0	0	0	0	0	0	0	0	0
bta-miR-2889	0	0	0	0	0	0	0	0	0	0	0	0	0	0	0	0	0	0	0	0	0	0	0	0	0	0	0	0	0	0	0	0	0	0	0	0	0	0	0
bta-miR-2890	0	0	0	0	0	0	0	0	0	0	0	0	0	0	0	0	0	0	0	0	0	0	0	0	0	0	0	0	0	0	0	0	0	0	0	0	0	0	0
bta-miR-2891	0	0	0	0	0	0	0	0	0	0	0	0	0	0	0	0	0	0	0	0	0	0	0	0	0	0	0	0	0	0	0	0	0	0	0	0	0	0	0
bta-miR-2892	0	0	0	0	0	0	0	0	0	0	0	0	0	0	0	0	0	0	0	0	0	0	0	0	0	0	0	0	0	0	0	0	0	0	0	0	0	0	0
bta-miR-2893	0	0	0	0	0	0	0	0	0	0	0	0	0	0	0	0	0	0	0	0	0	0	0	0	0	0	0	0	0	0	0	0	0	0	0	0	0	0	0
bta-miR-2894	0	0	0	0	0	0	0	0	0	0	0	0	0	0	0	0	0	0	0	0	0	0	0	0	0	0	0	0	0	0	0	0	0	0	0	0	0	0	0
bta-miR-2895	0	0	0	0	0	0	0	0	0	0	0	0	0	0	0	0	0	0	0	0	0	0	0	0	0	0	0	0	0	0	0	0	0	0	0	0	0	0	0
bta-miR-2896	0	0	0	0	0	0	0	0	0	0	0	0	0	0	0	0	0	0	0	0	0	0	0	0	0	0	0	0	0	0	0	0	0	0	0	0	0	0	0
bta-miR-2897	0	0	0	0	0	0	0	0	0	0	0	0	0	0	0	0	0	0	0	0	0	0	0	0	0	0	0	0	0	0	0	0	0	0	0	0	0	0	0
bta-miR-2898	0	0	0	0	0	0	0	0	0	0	0	0	0	0	0	0	0	0	0	0	0	0	0	0	0	0	0	0	0	0	0	0	0	0	0	0	0	0	0
bta-miR-2899	0	0	0	0	0	0	0	0	0	0	0	0	0	0	0	0	0	0	0	0	0	0	0	0	0	0	0	0	0	0	0	0	0	0	0	0	0	0	0
bta-miR-2900	0	0	0	0	0	0	0	0	0	0	0	0	0	0	0	0	0	0	0	0	0	0	0	0	0	0	0	0	0	0	0	0	0	0	0	0	0	0	0
bta-miR-2901	0	0	0	0	0	0	0	0	0	0	0	0	0	0	0	0	0	0	0	0	0	0	0	0	0	0	0	0	0	0	0	0	0	0	0	0	0	0	0
bta-miR-2902	0	0	0	0	0	0	0	0	0	0	0	0	0	0	0	0	0	0	0	0	0	0	0	0	0	0	0	0	0	0	0	0	0	0	0	0	0	0	0
bta-miR-2903	0	0	0	0	0	0	0	0	0	0	0	0	0	0	0	0	0	0	0	0	0	0	0	0	0	0	0	0	0	0	0	0	0	0	0	0	0	0	0
bta-miR-2904	2	0	0	11	0	0	2	1	0	1	2	0	0	1	1	1	0	0	1	0	0	0	0	0	3	5	0	2	0	1	0	0	0	2	1	0	0	1	0
bta-miR-2917	0	0	0	0	0	0	0	0	0	0	0	0	0	0	0	0	0	0	0	0	0	0	0	0	0	0	0	0	0	0	0	0	0	0	0	0	0	0	0
bta-miR-296-3p	0	0	0	0	0	0	0	0	0	0	0	0	0	0	0	0	0	0	0	0	0	0	0	0	2	0	0	0	0	0	0	0	0	0	0	0	0	0	0
bta-miR-296-5p	1	2	5	5	4	0	7	7	2	3	4	5	1	4	0	0	9	2	3	3	1	3	4	1	1	1	7	5	2	0	3	3	0	2	1	5	5	5	1
bta-miR-299	0	0	0	1	1	0	1	1	0	0	0	0	0	2	0	2	1	0	0	0	1	0	0	0	0	0	0	1	1	0	0	0	0	2	0	2	1	0	0
bta-miR-299-2	0	0	0	0	0	0	0	0	0	0	0	0	0	0	0	0	0	0	0	0	0	0	0	0	0	0	0	0	0	0	0	0	0	0	0	0	0	0	0
bta-miR-29a	1	6	5	8	3	0	4	11	8	6	2	4	2	0	3	4	2	0	0	2	0	0	3	3	3	6	1	3	8	4	7	0	5	2	3	4	4	1	4
bta-miR-29b	3	22	28	31	30	2	25	29	24	11	15	23	10	16	8	3	20	4	7	3	11	14	12	2	13	6	7	16	15	14	22	18	10	11	10	22	8	9	2
bta-miR-29c	2	22	33	16	21	2	33	19	28	10	5	20	8	24	7	9	15	3	14	4	9	10	5	1	14	6	14	13	25	22	22	8	9	5	12	12	7	4	3
bta-miR-29d-3p	0	0	0	0	0	0	0	0	0	0	0	0	0	0	0	1	0	0	0	0	1	0	0	0	1	0	0	0	0	0	0	2	0	0	0	2	0	0	0
bta-miR-29d-5p	0	0	0	0	0	0	0	0	0	0	1	0	0	0	0	0	0	0	0	0	0	0	0	0	0	0	0	0	0	0	0	5	0	0	0	0	0	0	0
bta-miR-29e	0	0	0	0	1	0	0	0	0	0	0	0	0	0	0	0	0	0	0	0	0	0	0	0	0	0	0	0	0	0	0	0	0	0	0	0	0	0	0
bta-miR-301a	0	12	19	16	16	3	23	12	17	21	10	31	6	13	5	7	17	5	4	12	3	9	14	0	13	8	9	4	13	9	18	19	8	6	4	13	11	22	5
bta-miR-301b	0	1	1	0	0	0	1	1	0	0	0	1	0	0	0	1	0	0	0	1	0	0	1	0	0	1	0	0	1	0	1	0	0	0	0	0	0	1	0
bta-miR-302a	0	0	0	0	0	0	0	0	0	0	0	0	0	0	0	0	0	0	0	0	0	0	0	0	0	0	0	0	0	0	0	0	0	0	0	0	0	0	0
bta-miR-302b	0	0	0	0	0	0	0	0	1	0	0	0	0	0	0	0	0	0	1	1	0	0	0	0	0	0	0	0	0	0	0	0	0	0	0	0	3	1	0
bta-miR-302c	0	0	0	0	0	0	0	0	0	0	0	0	0	0	0	0	0	0	0	0	0	0	0	0	0	0	0	0	0	0	0	0	0	0	0	0	0	0	0
bta-miR-302d	0	0	0	0	0	0	0	0	0	0	0	0	0	0	0	0	0	0	1	1	0	0	0	0	0	0	0	0	0	0	0	0	0	0	0	0	0	0	0
bta-miR-3064	0	0	0	0	0	0	0	0	0	0	0	0	0	0	0	0	0	0	0	0	0	0	0	0	0	0	0	0	0	0	0	0	1	0	0	0	0	0	0
bta-miR-3065	0	0	0	0	0	0	0	0	0	0	0	0	0	0	0	0	0	0	0	0	0	0	0	0	0	0	0	0	0	0	0	0	0	0	0	0	0	0	0
bta-miR-30a-5p	16	153	206	123	171	32	306	318	328	209	132	324	130	107	70	88	139	36	57	58	59	72	107	11	119	76	148	107	181	177	142	111	106	122	127	198	146	96	98
bta-miR-30b-3p	0	0	0	0	1	0	1	0	1	1	0	0	0	0	0	0	0	0	1	0	0	0	0	0	0	0	0	0	0	0	0	1	0	0	1	0	0	0	0
bta-miR-30b-5p	6	98	139	32	64	0	98	70	113	76	47	87	65	35	38	39	65	14	27	37	34	28	47	1	47	40	38	54	46	41	46	41	23	48	38	59	53	34	38
bta-miR-30c	1	70	124	30	55	8	61	69	75	67	45	75	50	30	20	15	53	16	27	23	27	37	28	8	50	26	27	31	40	32	48	35	37	39	44	54	45	37	22
bta-miR-30d	125	992	1183	834	1050	308	1892	1885	2375	1820	1067	2476	1005	770	583	524	1040	351	538	566	477	607	703	189	799	611	704	821	1236	961	900	726	688	792	989	1446	1115	812	808
bta-miR-30e-5p	16	126	271	157	128	19	219	272	256	159	83	208	79	95	85	55	119	39	62	50	52	80	84	12	78	77	151	118	162	146	105	156	101	85	98	187	107	112	74
bta-miR-30f	0	1	3	2	2	1	2	2	1	3	0	1	0	0	0	0	0	1	2	1	0	1	1	0	0	2	0	1	1	0	1	3	1	0	1	0	0	0	1
bta-miR-31	20	235	707	376	202	14	320	362	346	245	159	268	110	139	94	90	155	48	80	71	69	88	123	32	98	104	247	165	242	129	175	172	183	115	113	208	165	142	125
bta-miR-3120	0	0	0	0	0	0	0	0	1	0	0	0	0	0	0	0	0	0	0	0	0	0	0	0	0	0	0	0	0	0	0	0	0	0	0	0	0	0	0
bta-miR-3141	0	0	0	0	0	0	0	0	0	0	0	0	0	0	0	0	0	0	0	0	0	0	0	0	0	0	0	0	0	0	0	1	0	0	0	0	0	0	0
bta-miR-3154	0	0	0	0	0	0	0	0	0	0	0	0	0	0	0	0	0	0	0	0	0	0	0	0	0	0	0	0	0	0	0	0	0	0	0	0	0	0	0
bta-miR-32	1	12	9	13	7	2	12	14	11	8	2	18	9	2	3	2	10	6	0	0	2	9	7	1	2	0	5	10	5	9	5	2	1	2	3	7	3	8	6
bta-miR-320a	11	47	81	42	28	3	63	51	46	39	32	33	28	21	20	17	31	22	19	23	13	19	36	24	16	23	33	17	27	14	16	18	18	36	17	36	26	23	22
bta-miR-320b	0	0	0	0	0	0	0	0	0	0	0	0	0	0	0	0	0	0	0	0	0	0	0	0	0	0	0	0	0	0	0	0	0	0	0	0	0	0	0
bta-miR-323	0	0	0	0	2	0	0	0	0	1	0	0	0	0	0	0	0	0	0	0	0	0	0	0	0	0	1	0	0	1	0	0	0	2	0	0	0	0	1
bta-miR-323b-3p	0	0	0	0	0	0	1	0	0	0	0	0	0	0	0	2	0	0	0	0	0	0	0	0	0	0	0	0	0	0	0	0	0	0	0	0	0	0	0
bta-miR-324	1	4	12	7	5	2	9	11	8	6	0	7	7	3	3	1	1	0	2	2	1	1	1	1	4	7	0	2	8	7	4	11	3	0	4	8	1	5	3
bta-miR-326	0	0	0	0	0	0	0	0	0	0	0	0	0	0	0	0	0	0	0	0	0	0	0	0	0	0	0	0	0	0	0	0	0	0	0	0	0	0	0
bta-miR-328	1	23	12	18	18	2	47	20	25	30	20	33	12	22	30	10	22	6	15	13	15	20	15	11	16	19	7	17	28	13	16	10	18	18	19	20	23	20	8
bta-miR-329a	0	0	0	0	0	0	0	0	0	0	0	0	0	0	0	0	0	0	0	0	0	0	0	0	0	0	0	0	0	0	0	0	0	0	0	0	0	0	0
bta-miR-329b	0	0	0	0	0	0	0	0	0	0	0	0	0	0	0	0	0	0	0	0	0	0	0	0	0	0	0	0	0	0	0	0	0	0	0	0	0	0	0
bta-miR-330	0	0	0	0	0	0	0	0	0	0	0	0	0	0	0	0	0	0	0	0	0	0	0	0	0	0	0	0	0	0	0	0	0	0	0	0	0	0	0
bta-miR-331-3p	0	4	7	2	3	1	9	2	7	1	2	3	0	2	3	5	3	2	0	1	4	0	1	1	2	1	6	6	1	3	4	4	0	2	2	6	0	2	2
bta-miR-331-5p	0	0	0	0	0	0	0	0	0	0	1	0	0	0	0	0	0	0	0	0	0	0	0	0	0	0	0	0	0	0	0	0	0	0	0	0	0	0	0
bta-miR-335	16	161	293	126	77	6	176	187	233	157	105	254	123	85	81	96	153	28	86	106	72	73	106	10	131	97	67	94	134	105	106	80	100	87	109	132	111	81	101
bta-miR-338	20	217	340	202	224	6	358	265	317	220	134	242	120	145	85	101	238	31	82	78	77	100	110	10	120	110	90	149	195	238	209	187	132	151	178	269	168	123	95
bta-miR-339a	5	25	47	38	23	1	36	49	50	21	16	33	5	19	17	13	22	5	12	4	9	8	12	3	6	7	32	18	23	15	16	21	13	21	9	38	14	18	7
bta-miR-339b	1	5	10	6	8	0	10	9	11	2	3	3	5	5	3	2	6	0	1	1	4	3	1	0	5	4	3	2	5	3	3	8	2	1	3	2	2	4	3
bta-miR-33a	0	0	6	0	0	0	2	5	0	1	0	1	0	0	0	0	1	0	1	0	0	0	0	0	0	0	0	3	0	0	0	1	0	0	0	0	1	0	0
bta-miR-33b	0	0	0	0	0	0	0	0	0	0	0	0	0	0	0	0	0	0	0	0	0	0	0	0	0	0	0	0	0	0	0	0	0	0	0	1	0	0	0
bta-miR-340	0	1	0	0	1	0	0	1	0	0	0	0	0	0	0	0	0	0	0	0	0	0	0	2	0	0	0	0	0	0	0	0	0	0	0	0	0	0	0
bta-miR-342	76	419	612	380	372	52	547	608	710	741	503	858	500	350	359	336	494	174	349	390	344	285	473	115	311	375	343	334	466	353	413	220	345	301	350	446	408	340	379
bta-miR-3431	2	2	14	12	0	0	4	18	2	3	5	0	1	1	2	3	2	0	0	3	1	0	0	1	1	0	16	3	4	5	7	6	1	1	0	7	4	2	1
bta-miR-3432a	80	384	483	292	145	46	406	627	538	548	484	747	677	148	284	144	490	168	324	554	324	257	378	309	439	412	65	137	293	190	302	96	360	215	299	258	499	414	441
bta-miR-3432b	0	0	0	1	0	0	0	0	0	0	1	0	0	0	0	1	0	0	0	1	1	0	0	1	1	1	0	0	1	0	0	0	0	0	0	0	0	1	0
bta-miR-345-3p	0	2	0	1	1	0	0	2	0	2	0	0	0	1	2	0	0	0	1	0	2	0	1	0	0	0	1	0	8	1	1	1	0	0	0	0	1	0	0
bta-miR-345-5p	0	0	0	0	0	0	0	3	0	1	0	0	0	0	0	0	0	0	0	0	0	0	2	0	0	0	0	0	0	0	0	0	0	0	0	0	0	0	0
bta-miR-346	0	0	0	0	0	0	0	0	0	0	0	0	0	0	0	0	0	0	0	0	0	0	0	0	0	0	0	0	0	0	0	0	0	0	0	0	0	0	0
bta-miR-34a	16	80	123	44	58	13	78	78	114	62	29	65	28	27	17	24	44	11	19	23	29	33	40	7	20	31	59	23	82	46	56	62	56	28	63	79	53	48	33
bta-miR-34b	3	33	52	34	45	1	86	68	57	28	19	50	18	22	14	6	31	8	6	6	11	10	14	0	12	10	10	22	22	28	22	8	13	17	20	31	21	22	18
bta-miR-34c	16	274	281	164	267	38	509	404	433	250	166	346	126	166	80	96	189	58	85	76	89	104	126	18	99	94	123	121	223	176	137	147	95	96	137	231	132	107	112
bta-miR-3533	0	0	0	0	0	0	0	0	0	0	0	0	0	0	0	0	0	1	0	0	0	0	0	0	0	0	0	0	0	0	0	0	0	0	0	0	0	0	0
bta-miR-3578	0	0	0	0	0	0	0	0	0	0	0	0	0	0	0	0	0	0	0	0	0	0	0	0	0	0	0	0	0	0	0	0	0	0	0	0	0	0	0
bta-miR-3596	0	0	0	0	0	0	0	0	0	0	0	0	0	0	0	0	0	0	0	0	0	0	0	0	0	0	0	0	0	0	0	0	0	0	0	0	0	0	0
bta-miR-3600	0	0	0	0	0	0	0	0	0	0	0	0	0	0	0	0	0	0	0	0	0	0	0	0	0	0	0	0	0	0	0	0	0	0	0	0	0	0	0
bta-miR-3601	0	0	0	0	0	0	0	0	0	0	0	0	0	0	0	0	0	0	0	0	0	0	0	0	0	0	0	0	0	0	0	0	0	0	0	0	0	0	0
bta-miR-3602	0	0	0	0	0	0	0	0	0	0	0	0	0	0	0	0	0	0	0	0	0	0	0	0	0	0	0	0	0	0	0	0	0	0	0	0	0	0	0
bta-miR-3604	0	0	0	0	0	0	0	0	0	0	0	0	0	0	0	0	0	0	0	0	0	0	0	0	0	0	0	0	0	0	0	0	0	0	0	0	0	0	0
bta-miR-361	2	69	95	46	41	5	79	93	77	80	62	83	28	24	43	32	49	25	28	35	24	23	40	12	31	23	40	38	58	26	40	39	26	40	27	62	44	38	38
bta-miR-3613a	0	7	2	0	0	2	6	2	7	2	2	1	0	2	0	4	0	0	0	1	1	6	3	3	2	4	0	0	1	5	11	0	0	0	0	2	6	3	0
bta-miR-3613b	0	0	0	0	0	0	0	0	0	0	0	0	0	0	0	0	0	0	0	0	0	0	0	0	0	0	0	0	0	0	0	0	0	0	0	0	0	0	0
bta-miR-362-3p	0	2	0	0	3	0	1	0	0	0	0	0	0	0	0	1	0	0	0	0	0	1	0	0	0	0	0	0	0	0	0	0	0	0	0	0	0	0	1
bta-miR-362-5p	0	26	24	5	24	0	19	26	38	21	21	20	10	1	9	5	19	4	7	10	3	4	7	0	12	4	9	1	11	10	7	3	10	5	9	13	15	11	16
bta-miR-363	0	3	2	0	6	0	1	3	2	1	1	2	1	3	0	0	3	0	0	1	0	2	2	0	0	0	0	1	3	4	1	0	0	0	4	4	0	0	0
bta-miR-365-3p	0	7	8	2	4	0	6	4	15	5	6	4	5	4	9	4	6	3	5	3	2	8	6	3	5	3	3	4	1	5	4	1	9	1	1	9	5	2	4
bta-miR-365-5p	0	1	0	0	0	0	0	0	0	0	0	0	0	0	0	0	0	0	0	0	0	0	0	0	0	0	0	0	2	0	0	0	0	0	0	0	0	0	0
bta-miR-3660	0	1	3	0	4	0	5	2	3	1	4	10	0	0	3	2	1	0	1	0	0	3	0	0	0	0	0	2	1	0	2	4	0	0	1	2	1	0	1
bta-miR-367	0	0	0	0	0	0	0	0	0	0	0	0	0	0	0	0	0	0	0	0	0	0	0	0	0	0	0	0	0	0	0	0	0	0	0	0	0	0	0
bta-miR-369-3p	0	4	2	0	0	2	1	6	3	2	1	2	4	0	0	0	1	0	0	0	0	0	0	1	0	0	1	0	7	4	1	1	1	0	0	1	0	3	0
bta-miR-369-5p	0	0	0	0	0	0	0	0	0	0	0	0	0	0	0	0	0	0	0	0	0	0	0	0	0	0	0	0	0	0	0	0	0	0	0	0	0	0	0
bta-miR-370	0	0	0	0	0	0	0	0	0	0	0	0	0	0	0	0	0	0	0	0	0	0	0	0	0	0	0	0	0	0	0	0	0	0	0	0	0	0	0
bta-miR-371	0	0	0	0	0	0	0	0	0	0	0	0	0	0	0	0	0	0	0	0	0	0	0	0	0	0	0	0	0	0	0	0	0	0	0	0	0	0	0
bta-miR-374a	0	11	22	10	1	0	15	4	12	4	3	6	2	1	2	5	5	0	1	2	0	1	2	0	2	3	6	6	14	6	6	8	2	2	3	2	7	1	4
bta-miR-374b	1	4	3	3	2	2	5	6	2	1	2	0	2	2	2	4	3	2	3	3	0	1	1	0	0	0	0	2	4	0	0	4	0	1	1	2	0	2	2
bta-miR-374c	0	0	0	0	0	0	0	0	0	0	0	0	0	0	0	0	0	0	0	0	0	0	0	0	0	0	0	0	0	0	0	0	0	0	0	0	0	0	0
bta-miR-375	0	0	0	1	0	0	0	0	1	0	0	0	0	0	0	0	0	0	0	0	0	0	0	0	0	0	0	0	0	0	0	0	0	0	0	0	0	0	1
bta-miR-376a	0	0	0	0	0	0	0	0	0	0	0	0	0	0	0	1	0	0	0	0	0	0	0	0	0	0	0	0	0	0	0	0	0	0	0	0	0	0	0
bta-miR-376b	0	0	0	0	0	0	0	0	0	0	0	1	0	0	0	0	0	0	0	0	0	0	0	0	0	0	0	0	0	0	0	0	0	0	0	0	0	0	0
bta-miR-376c	0	0	0	0	0	0	0	0	0	0	0	0	0	0	0	0	0	0	0	0	0	0	0	0	0	0	0	0	0	0	0	0	0	0	0	0	0	0	0
bta-miR-376d	0	0	0	0	0	0	0	0	0	0	0	0	0	0	0	0	0	0	0	0	0	0	0	0	0	0	0	0	0	0	0	0	0	0	0	0	0	0	0
bta-miR-376e	0	0	0	0	0	0	0	0	0	0	0	0	0	0	0	0	0	0	0	0	0	0	0	0	0	0	0	0	0	0	0	0	0	0	0	0	0	0	0
bta-miR-377	0	0	0	0	0	0	0	0	0	0	0	0	0	0	0	0	0	0	0	0	0	0	0	0	0	0	0	0	0	0	0	0	0	0	1	0	0	0	0
bta-miR-378	0	5	7	11	6	2	10	9	8	1	1	7	0	1	2	0	2	1	0	0	2	1	1	0	2	0	5	2	3	2	2	2	0	2	2	4	4	1	2
bta-miR-378b	0	0	0	0	0	0	0	0	0	0	0	0	0	0	0	0	0	0	0	0	0	0	0	0	0	0	0	0	0	0	0	0	0	0	0	0	0	0	0
bta-miR-378c	0	0	0	1	1	0	0	0	0	0	1	0	0	0	0	0	0	0	0	0	0	0	1	0	0	0	0	0	0	0	1	0	0	0	0	0	0	0	1
bta-miR-378d	0	0	0	0	2	0	0	1	0	0	0	0	0	0	0	0	0	0	0	0	0	0	0	0	0	0	0	0	0	0	0	0	0	0	0	0	0	0	1
bta-miR-379	0	14	10	5	4	6	8	23	16	12	10	11	6	8	5	10	13	1	7	4	6	2	8	1	7	2	16	4	11	5	13	5	6	4	5	10	12	6	13
bta-miR-380-3p	0	0	0	0	0	0	1	0	0	0	0	2	0	1	0	0	0	0	0	1	0	0	0	0	0	0	0	0	0	0	0	0	0	0	2	0	0	0	0
bta-miR-380-5p	0	0	0	0	0	0	0	0	0	0	0	0	0	0	0	0	0	0	0	0	0	0	0	0	0	0	0	0	0	0	0	0	0	0	0	0	0	0	0
bta-miR-381	0	0	0	0	0	0	0	2	0	0	0	0	0	0	0	2	0	0	0	0	0	0	2	0	0	0	0	2	0	0	3	0	0	0	0	0	1	0	0
bta-miR-382	0	8	10	3	4	0	9	4	3	8	5	9	3	4	5	11	2	6	1	3	3	6	2	0	0	3	3	6	2	1	2	0	4	2	5	6	7	5	1
bta-miR-383	0	3	6	3	3	0	3	4	5	3	6	7	7	3	2	2	3	1	1	1	3	5	2	0	2	1	2	2	2	1	4	3	4	0	2	6	9	0	0
bta-miR-3956	0	0	0	0	0	0	0	0	0	0	0	0	0	0	0	0	0	0	0	0	0	0	0	0	0	0	0	0	0	0	0	0	0	0	0	0	0	0	0
bta-miR-3957	0	0	0	0	0	0	0	0	0	0	0	0	0	0	0	0	0	0	0	0	0	0	0	0	0	0	0	0	0	0	0	0	0	0	0	0	0	0	0
bta-miR-409a	0	3	3	2	4	0	1	1	3	2	0	0	0	2	1	1	3	0	1	1	1	3	1	0	0	2	5	0	2	0	1	2	0	4	1	2	5	0	4
bta-miR-409b	0	0	0	0	0	0	0	0	0	0	0	0	0	0	0	0	0	0	0	0	0	0	0	0	0	0	0	0	0	0	0	0	0	0	0	0	0	0	0
bta-miR-410	0	0	0	0	0	0	0	0	0	0	0	0	0	0	0	0	0	0	0	0	0	0	0	0	0	2	0	0	0	0	0	0	0	0	0	0	0	0	0
bta-miR-411a	1	1	12	7	6	2	14	8	14	10	3	15	7	6	1	5	3	2	6	4	4	6	7	0	2	3	17	5	11	4	6	6	6	6	4	9	10	12	3
bta-miR-411b	0	1	0	0	0	0	0	0	0	0	0	0	0	0	0	0	2	0	0	0	0	0	0	0	0	0	0	0	0	0	0	0	0	0	0	0	0	0	0
bta-miR-411c-3p	0	1	1	0	0	0	0	2	0	0	1	4	0	0	0	0	1	0	1	0	0	1	0	0	0	0	0	0	3	0	1	0	0	0	0	0	0	0	0
bta-miR-411c-5p	0	0	3	1	0	0	1	0	1	0	0	0	0	0	0	0	0	0	0	0	0	0	0	0	0	0	0	0	0	0	2	0	1	0	1	1	0	0	0
bta-miR-412	0	0	0	0	0	0	0	0	0	0	0	0	0	0	0	0	0	0	0	0	0	0	0	0	0	0	0	0	0	0	0	0	0	0	0	0	0	0	0
bta-miR-421	0	0	10	4	8	0	7	8	5	6	2	16	11	2	2	3	7	3	2	7	0	2	4	0	1	0	0	6	14	9	2	1	3	7	5	16	5	2	4
bta-miR-423-3p	0	5	12	7	4	0	16	8	11	7	3	6	2	1	1	3	4	1	0	0	0	1	4	0	1	4	3	2	10	0	3	4	1	4	2	6	0	5	3
bta-miR-423-5p	15	124	187	163	87	53	147	141	144	120	133	140	109	123	107	88	117	68	74	110	51	79	133	42	74	71	178	80	110	64	110	98	128	81	90	132	114	89	63
bta-miR-424-3p	0	1	1	3	0	0	2	2	2	1	2	1	0	0	2	1	0	0	0	0	2	0	0	0	0	0	0	2	3	3	3	0	0	0	0	2	2	1	0
bta-miR-424-5p	3	54	100	45	66	1	97	75	99	45	30	50	22	29	42	20	59	9	6	10	22	19	22	3	29	23	36	58	62	86	43	62	19	37	42	76	30	29	15
bta-miR-425-3p	0	0	4	0	0	0	0	2	0	1	0	1	0	0	0	0	3	0	0	0	0	0	0	0	0	0	1	0	0	2	1	1	0	0	0	0	0	0	0
bta-miR-425-5p	0	22	31	23	20	2	32	41	27	23	19	37	10	6	11	20	21	6	2	12	6	7	21	3	5	13	19	8	19	15	12	11	8	8	13	9	8	11	20
bta-miR-4286	1	0	0	0	0	0	1	0	1	0	0	1	1	0	0	0	0	0	0	0	0	0	0	0	0	0	0	0	0	0	0	0	0	0	0	0	0	0	0
bta-miR-429	0	0	2	1	0	0	1	1	0	1	1	0	0	1	1	0	0	2	0	0	0	0	0	0	0	0	0	0	0	0	0	0	0	0	0	0	0	1	1
bta-miR-431	0	0	0	0	0	0	0	0	0	0	0	0	0	0	0	0	0	0	0	0	0	0	0	0	0	0	0	0	0	0	0	0	0	0	0	0	0	0	0
bta-miR-432	2	0	0	0	2	0	1	0	1	0	0	0	2	0	0	0	0	0	0	3	0	0	0	0	0	0	0	0	0	0	1	0	0	0	2	0	1	0	2
bta-miR-433	0	0	0	0	0	0	0	0	0	0	0	0	0	0	0	0	0	0	0	0	0	0	0	0	0	0	0	0	0	0	0	0	0	0	0	0	0	0	0
bta-miR-4444	0	0	0	0	0	0	0	0	0	0	0	0	0	0	0	0	0	0	1	0	0	0	0	0	0	0	0	0	0	0	0	0	0	0	0	0	0	0	0
bta-miR-4449	0	0	0	0	0	0	0	0	0	1	0	0	0	0	0	0	0	0	1	1	0	0	0	0	1	0	0	0	0	0	0	0	0	1	0	0	0	0	0
bta-miR-448	0	0	0	0	0	0	0	0	0	0	0	0	0	0	0	0	0	0	0	0	0	0	0	0	0	0	0	0	0	0	0	0	0	0	0	0	0	0	0
bta-miR-449a	1	6	8	5	6	0	22	14	12	8	0	8	5	3	7	0	1	0	4	3	5	17	9	0	3	3	4	3	4	4	6	3	8	11	2	11	6	4	2
bta-miR-449b	0	1	0	0	0	0	0	0	0	0	0	0	0	0	0	0	0	0	0	0	1	1	1	0	0	0	0	0	0	0	0	0	1	0	0	0	0	0	0
bta-miR-449c	0	0	0	0	0	0	0	0	0	0	0	0	0	0	1	0	0	0	0	0	0	0	0	0	0	0	0	0	0	0	0	0	0	0	0	0	0	0	0
bta-miR-449d	0	0	0	0	0	0	0	0	0	0	0	1	0	0	0	0	0	0	0	0	0	0	0	0	0	0	0	0	0	0	0	0	0	0	0	0	0	0	0
bta-miR-450a	0	1	1	0	0	0	1	1	0	0	0	0	0	0	0	0	0	0	0	0	0	0	0	0	0	0	0	0	0	0	0	0	0	0	0	1	0	1	0
bta-miR-450b	0	4	3	2	0	0	4	11	7	0	0	2	1	2	7	0	2	0	2	2	0	0	0	2	3	0	2	2	1	2	0	0	2	1	0	0	2	2	1
bta-miR-451	1	3	1	0	0	0	0	0	1	0	0	0	0	0	0	0	2	0	1	0	0	0	0	0	0	2	0	0	0	0	2	0	0	0	0	3	1	0	0
bta-miR-452	0	10	28	15	0	0	2	4	4	7	3	3	0	3	2	3	3	2	3	0	0	0	7	1	2	6	25	4	12	4	1	3	7	2	1	2	3	2	7
bta-miR-4523	0	0	0	0	0	0	0	0	0	0	0	0	0	0	0	0	0	0	0	0	0	0	0	0	0	0	0	0	0	0	0	0	0	0	0	0	0	0	0
bta-miR-453	0	0	0	0	0	0	0	0	0	0	0	0	0	0	0	0	0	0	0	0	0	0	0	0	0	0	0	0	0	0	0	0	0	0	0	0	0	0	0
bta-miR-454	0	0	0	0	0	3	1	2	0	1	0	1	1	0	3	0	0	0	0	0	0	0	0	0	0	0	0	1	0	0	0	0	0	0	0	0	0	0	2
bta-miR-455-3p	0	0	0	0	0	0	0	0	0	0	0	0	0	0	0	0	0	0	0	0	0	0	0	0	0	0	0	0	0	0	0	0	0	0	0	0	0	0	0
bta-miR-455-5p	0	1	4	2	0	0	1	7	1	0	0	2	0	1	2	1	1	0	1	2	1	0	0	1	1	1	0	0	3	0	1	0	0	1	0	0	1	0	1
bta-miR-4657	0	0	0	0	0	0	0	0	0	0	0	0	0	0	0	0	0	0	0	0	0	0	0	0	0	0	0	0	0	0	0	0	0	0	0	0	0	0	0
bta-miR-4680	0	0	0	0	0	0	0	0	0	0	0	0	0	0	0	0	0	0	0	0	0	0	0	0	0	0	0	0	0	0	0	0	0	0	0	0	0	0	0
bta-miR-483	0	0	0	0	0	0	0	2	1	2	0	0	0	0	1	0	0	0	0	0	0	0	1	0	0	0	0	0	0	2	0	0	0	0	0	0	0	0	0
bta-miR-484	0	2	0	0	1	0	4	3	1	2	1	0	0	0	0	0	0	0	0	0	0	1	0	2	1	0	0	0	1	0	2	0	0	0	1	2	0	2	0
bta-miR-485	0	0	0	0	0	0	0	0	0	0	0	0	0	0	0	0	1	0	0	0	0	0	0	0	0	0	0	0	0	0	1	0	0	0	0	0	2	0	0
bta-miR-486	5	2	1	0	6	0	2	0	1	1	1	3	0	2	1	2	5	0	0	1	0	0	0	0	2	2	0	0	3	0	2	3	6	3	0	2	1	0	0
bta-miR-487a	0	0	0	0	0	0	0	0	0	0	0	0	0	0	0	0	0	0	0	0	0	0	0	0	0	0	0	0	0	0	0	0	0	0	0	0	0	0	0
bta-miR-487b	0	0	0	0	0	0	0	0	2	1	0	3	0	0	0	0	0	0	0	0	0	0	0	0	0	0	0	0	0	0	0	1	0	1	0	0	0	0	0
bta-miR-488	0	0	0	0	0	0	1	0	0	0	0	2	0	0	0	0	0	0	0	0	0	0	0	0	0	0	0	0	0	0	0	0	0	0	0	0	0	0	0
bta-miR-489	0	0	0	0	0	0	0	0	0	0	0	0	0	0	0	0	0	0	0	0	0	0	0	0	0	0	0	0	0	0	0	0	0	0	0	0	0	0	0
bta-miR-490	0	0	0	0	0	0	0	0	0	0	0	0	0	0	0	0	0	0	0	0	0	0	0	0	0	0	0	0	0	0	0	0	0	0	0	0	0	0	0
bta-miR-491	1	7	8	4	9	0	8	2	3	1	1	5	0	1	2	0	4	4	3	1	1	1	1	0	0	1	0	0	0	1	3	0	3	2	0	0	1	2	0
bta-miR-493	0	0	0	0	0	0	0	0	1	0	0	0	0	0	0	0	0	0	0	0	0	0	0	0	0	0	0	0	0	0	0	0	0	0	0	0	0	0	0
bta-miR-494	0	2	0	1	0	0	0	1	0	0	0	1	0	0	0	0	0	0	0	0	0	0	0	0	0	1	1	0	0	2	0	0	0	3	0	0	0	0	0
bta-miR-495	0	3	1	0	0	0	0	0	0	0	0	1	0	0	0	0	0	0	0	0	0	0	0	0	0	0	3	0	0	0	0	0	0	0	0	0	0	0	0
bta-miR-496	0	0	0	0	0	0	0	0	0	0	0	0	0	0	0	0	0	0	0	0	0	0	0	0	0	0	0	0	0	0	0	0	0	0	2	0	0	0	0
bta-miR-497	2	29	79	54	30	0	43	29	24	16	10	28	15	16	9	20	15	5	8	11	8	9	12	1	11	15	28	19	36	33	20	15	10	7	6	35	25	16	11
bta-miR-499	0	1	3	2	3	0	9	10	5	5	2	6	2	4	3	0	4	0	3	0	1	3	0	1	2	1	6	7	5	10	4	5	0	2	3	5	3	1	5
bta-miR-500	1	12	5	7	6	2	9	9	8	8	4	10	2	1	1	0	6	0	0	0	1	1	2	0	0	1	6	3	0	1	3	0	2	4	0	0	0	2	0
bta-miR-502a	0	0	0	0	0	0	0	2	0	1	0	1	0	0	0	0	0	0	0	0	0	0	0	0	0	0	0	1	0	0	0	0	0	0	0	0	0	1	2
bta-miR-502b	0	0	0	1	1	0	0	0	1	0	3	0	0	0	0	1	0	0	2	0	0	0	0	0	0	0	0	0	0	0	1	0	0	0	0	2	0	0	0
bta-miR-503-3p	0	1	2	0	0	0	2	7	4	0	0	2	0	2	3	0	0	0	0	1	1	0	0	0	0	1	0	2	0	2	0	0	0	0	0	0	0	0	2
bta-miR-503-5p	18	163	208	157	144	10	260	234	271	149	67	219	55	96	97	102	117	29	66	67	68	62	102	22	138	94	82	106	179	154	139	87	71	106	126	149	88	101	72
bta-miR-504	0	0	0	0	0	0	0	0	0	0	0	0	0	0	0	0	0	0	0	0	0	0	0	0	0	0	0	0	0	0	0	0	0	0	0	0	0	0	0
bta-miR-505	0	1	4	1	0	0	1	0	0	0	1	0	0	0	0	0	0	0	0	0	0	0	0	0	0	0	0	1	0	2	0	1	1	1	0	0	0	0	2
bta-miR-507-3p	8	65	69	50	56	28	122	114	141	107	69	88	48	46	38	39	60	20	20	35	28	43	54	15	39	36	43	33	46	54	42	28	49	41	49	54	49	29	52
bta-miR-507b	24	272	395	183	214	80	335	348	465	359	208	396	205	129	171	112	250	109	140	197	155	161	219	55	183	146	146	134	211	235	225	214	194	214	230	284	240	202	143
bta-miR-532	1	13	46	18	16	5	29	32	46	28	17	41	16	16	9	15	25	3	20	12	6	8	10	0	9	12	23	20	24	20	15	24	18	9	24	31	19	16	10
bta-miR-539	0	0	0	0	0	0	0	0	0	0	0	0	0	0	0	0	0	0	0	0	0	0	0	0	0	0	0	0	0	0	0	0	0	0	0	0	0	0	0
bta-miR-541	0	0	0	0	0	0	0	0	0	0	0	0	0	0	0	0	0	0	0	0	0	0	0	0	0	0	0	0	0	0	0	0	0	0	0	0	0	0	0
bta-miR-542-5p	0	2	2	0	0	0	3	2	0	1	1	1	0	3	1	0	0	0	0	2	0	0	0	0	0	0	0	1	0	0	0	0	0	1	2	2	0	0	0
bta-miR-543	0	5	1	2	0	0	1	1	0	2	1	1	0	1	1	0	2	0	2	1	4	1	1	0	1	0	0	0	2	0	0	1	1	0	0	0	1	0	0
bta-miR-544a	0	0	0	0	0	0	0	0	0	0	0	0	0	0	0	0	0	0	0	0	0	0	0	0	0	0	0	0	0	0	0	0	0	0	0	0	0	0	0
bta-miR-544b	0	0	0	0	0	0	0	0	0	0	0	0	0	0	0	0	0	0	0	0	0	0	0	0	0	0	0	0	0	0	0	0	0	0	0	0	0	0	0
bta-miR-545-3p	0	0	0	0	0	0	0	0	0	0	0	0	0	0	0	0	0	0	0	0	0	0	0	0	0	0	0	0	0	0	0	0	0	0	0	2	0	0	0
bta-miR-545-5p	0	0	0	0	0	0	0	0	1	0	0	0	0	0	0	0	0	0	0	0	0	0	0	0	0	0	0	0	0	0	0	0	0	0	0	0	3	0	0
bta-miR-551a	0	0	0	0	0	0	0	0	0	0	0	0	0	0	0	0	0	0	0	0	0	0	0	0	0	0	0	0	0	0	0	0	0	0	0	0	0	0	0
bta-miR-551b	0	0	0	0	0	0	0	0	0	0	0	0	0	0	0	0	0	0	0	0	0	0	0	0	0	0	0	0	0	0	0	0	0	0	0	0	0	0	0
bta-miR-562	0	0	0	0	0	0	0	0	0	0	0	0	0	0	0	0	0	0	0	0	0	0	0	0	0	0	0	0	0	0	0	0	0	0	0	0	0	0	0
bta-miR-568	0	0	0	0	0	0	0	0	0	0	0	0	0	0	0	0	0	0	0	0	0	0	0	0	0	0	0	0	0	0	0	0	0	0	0	0	0	0	0
bta-miR-574	8	1	21	13	13	3	12	19	6	2	2	3	2	4	4	2	4	6	6	3	0	3	7	7	3	6	29	9	6	12	9	3	15	13	14	2	10	8	5
bta-miR-582	0	0	0	0	0	0	0	0	0	0	0	0	0	0	0	0	0	0	0	0	0	0	0	0	0	0	0	0	0	0	0	0	0	0	0	0	0	0	0
bta-miR-584	0	0	0	0	0	0	0	0	0	0	0	0	0	0	0	0	0	0	0	0	0	0	0	0	0	0	0	0	0	0	0	0	0	0	0	0	0	0	0
bta-miR-592	0	0	0	0	0	0	0	0	0	0	0	0	0	0	0	0	0	0	0	0	0	0	0	0	0	0	0	0	0	0	0	0	0	0	0	0	0	0	0
bta-miR-599	0	0	0	0	0	0	0	0	0	0	0	0	0	0	0	0	0	0	0	0	0	0	0	0	0	0	0	0	0	0	0	0	0	0	0	0	0	0	0
bta-miR-6119-3p	0	0	0	0	0	0	0	0	0	0	0	0	0	0	0	0	0	0	0	0	0	0	0	0	0	0	0	0	0	0	0	0	0	0	0	0	0	0	0
bta-miR-6119-5p	0	5	7	1	8	0	4	5	4	2	1	6	4	2	1	0	4	3	2	0	2	4	6	0	3	4	2	1	1	0	2	0	2	1	2	5	2	0	4
bta-miR-6120-3p	0	2	0	1	3	0	1	1	6	3	3	2	4	2	0	0	0	0	1	0	0	0	2	0	0	1	3	0	3	0	2	0	2	0	2	5	0	2	2
bta-miR-6120-5p	0	0	0	0	0	0	0	0	0	0	0	0	0	0	0	0	0	0	0	0	0	0	0	0	0	0	0	0	0	0	0	0	0	0	0	0	0	0	0
bta-miR-6121-3p	0	0	0	0	0	0	0	0	0	0	0	0	0	0	0	0	0	0	0	0	0	0	0	0	0	0	0	0	0	0	0	0	0	0	0	0	0	0	0
bta-miR-6121-5p	0	0	0	0	0	0	0	0	0	0	0	0	0	0	0	0	0	0	0	0	0	0	0	0	0	0	0	0	0	0	0	0	0	0	0	0	0	0	0
bta-miR-6122-3p	0	0	0	0	0	0	0	0	0	0	0	0	0	0	0	0	0	0	0	0	0	0	0	0	0	0	0	0	0	0	0	0	0	0	0	0	0	0	0
bta-miR-6122-5p	0	0	0	0	0	0	0	0	0	0	0	0	0	0	0	0	0	0	0	0	0	0	0	0	0	0	0	0	0	0	0	0	0	0	0	0	0	0	0
bta-miR-6123	1	11	24	10	13	3	13	13	15	18	7	13	5	7	5	9	9	2	1	3	3	1	9	5	7	5	15	5	11	7	11	24	3	10	13	13	6	8	2
bta-miR-615	0	0	0	0	0	0	0	0	0	0	0	0	0	0	0	0	0	0	0	0	0	0	0	0	0	0	0	0	0	0	0	0	0	0	0	0	0	0	0
bta-miR-628	0	0	1	1	2	0	1	3	8	1	2	4	0	0	1	0	2	0	0	4	0	2	2	0	0	0	0	0	0	0	2	0	3	0	2	5	1	1	0
bta-miR-631	0	0	0	0	0	0	0	0	0	0	0	0	0	0	0	0	0	0	0	0	0	0	0	0	0	0	0	0	0	0	0	0	0	0	0	0	0	0	0
bta-miR-6501	0	0	0	0	0	0	0	0	0	0	0	0	0	0	0	0	0	0	0	0	0	0	0	0	0	0	0	0	0	0	0	0	0	0	0	0	0	0	0
bta-miR-6516	0	0	0	0	0	0	0	0	0	0	0	0	0	0	0	0	0	0	0	0	0	0	0	0	0	2	0	0	0	0	0	0	0	0	0	0	0	0	0
bta-miR-6517	0	0	1	1	0	0	0	2	0	0	0	0	0	0	0	0	0	0	1	0	0	0	2	0	0	0	0	0	0	0	0	0	0	0	0	0	0	0	0
bta-miR-6518	0	1	3	2	2	1	4	4	3	6	2	4	2	6	2	2	0	3	0	0	0	0	1	0	1	3	0	5	4	1	4	0	0	2	4	4	4	2	1
bta-miR-6519	0	0	0	0	0	0	0	0	0	0	0	0	0	0	0	0	0	0	0	0	0	0	0	0	0	0	0	0	0	0	0	0	0	0	0	0	0	0	0
bta-miR-652	0	6	8	4	10	2	8	9	13	7	2	6	4	1	1	0	5	1	3	4	0	4	7	0	1	2	5	4	6	5	1	6	2	4	7	3	5	6	2
bta-miR-6520	0	0	0	0	3	0	0	3	2	5	0	1	1	3	0	4	3	0	0	2	0	0	1	0	1	0	0	1	0	0	2	0	2	1	1	2	2	3	0
bta-miR-6521	0	0	3	0	0	0	0	0	0	0	0	0	0	0	0	0	0	0	0	0	0	0	0	0	0	0	0	0	0	0	0	0	0	0	0	0	0	0	0
bta-miR-6522	0	0	0	0	1	0	0	0	0	0	2	2	0	0	0	0	0	0	0	0	0	0	0	0	0	0	0	0	0	0	2	0	0	0	0	0	0	0	1
bta-miR-6523a	0	0	0	0	0	0	5	1	0	1	0	0	0	0	0	0	0	0	0	0	0	0	1	0	0	0	0	0	0	0	1	0	0	0	0	0	0	0	0
bta-miR-6523b	0	0	0	0	0	0	0	0	0	0	0	0	0	0	0	0	0	0	0	0	0	0	0	0	0	0	0	0	0	0	0	0	0	0	0	0	0	0	0
bta-miR-6524	0	1	0	0	0	0	1	0	0	0	0	1	0	0	0	1	0	0	0	0	1	0	0	0	0	0	0	0	0	0	0	2	0	0	0	2	0	0	0
bta-miR-6525	0	0	0	0	0	0	0	0	0	1	0	0	0	0	0	0	1	0	0	0	0	0	0	0	0	0	0	0	0	0	0	0	0	0	0	0	0	0	0
bta-miR-6526	1	0	10	5	10	0	17	14	7	7	10	9	8	1	3	5	10	1	0	0	0	4	4	0	4	0	2	7	17	15	12	2	2	8	7	5	4	2	3
bta-miR-6527	0	0	0	0	0	0	0	0	0	0	0	0	0	0	0	0	0	0	0	0	0	0	0	0	0	0	0	0	0	0	0	0	0	0	0	0	0	0	0
bta-miR-6528	0	0	0	0	0	0	0	0	0	0	0	0	0	0	0	0	0	0	0	0	0	0	0	0	0	0	0	0	0	0	0	0	0	1	0	0	0	0	0
bta-miR-6529a	0	7	7	8	0	0	7	12	6	2	9	8	2	4	6	6	4	1	9	3	1	3	5	2	5	0	9	6	2	3	1	3	2	5	2	3	1	3	4
bta-miR-6529b	0	0	0	0	0	0	0	0	0	0	0	0	0	0	0	0	0	0	0	0	0	0	0	0	0	0	0	0	0	0	0	0	0	0	0	0	0	0	0
bta-miR-653	0	0	0	0	0	0	0	0	0	0	0	0	0	0	0	0	0	0	0	0	0	0	0	0	0	0	0	0	0	1	0	0	0	0	0	0	0	0	0
bta-miR-6530	0	0	0	0	0	0	0	0	0	0	0	0	0	0	0	0	0	0	0	0	0	0	0	0	0	0	0	0	0	0	0	0	0	0	0	0	0	0	0
bta-miR-6531	0	0	0	0	0	0	0	0	0	0	0	0	0	0	0	0	0	0	0	0	0	0	0	0	0	0	0	0	0	0	0	0	0	0	0	0	0	0	0
bta-miR-6532	0	0	0	0	0	0	0	0	0	0	0	0	0	0	0	0	0	0	0	0	0	0	0	0	0	0	0	0	0	0	0	0	0	0	0	0	0	0	0
bta-miR-6533	0	0	0	0	0	0	0	0	0	0	0	0	0	0	0	0	0	0	0	0	0	0	0	0	0	0	0	0	0	0	0	0	0	0	0	0	0	0	0
bta-miR-6534	0	0	0	0	0	0	1	0	0	0	0	0	0	0	0	0	0	0	0	0	0	0	0	0	0	0	0	0	0	0	0	0	0	0	0	0	0	0	0
bta-miR-6535	0	0	0	0	0	0	0	0	0	0	0	0	0	0	0	0	0	0	0	0	0	0	0	0	0	0	0	0	0	0	0	0	0	0	0	0	0	0	0
bta-miR-6536	0	0	0	0	0	0	0	0	0	0	0	0	0	0	0	0	0	0	0	0	0	0	0	0	0	0	0	0	0	0	0	0	0	0	0	0	0	0	0
bta-miR-654	0	0	0	0	1	0	0	0	0	0	0	0	0	0	0	0	0	0	0	0	0	0	0	0	0	0	0	0	0	0	1	0	0	0	0	0	0	0	0
bta-miR-655	0	0	0	0	1	0	0	0	0	0	0	0	0	0	0	0	0	0	0	0	0	0	0	0	0	0	0	0	0	0	0	0	0	0	0	0	0	0	0
bta-miR-656	0	0	0	0	0	0	0	0	0	0	0	0	0	0	0	0	0	0	0	0	0	0	0	0	0	0	0	0	0	0	0	0	0	0	0	0	0	0	0
bta-miR-658	0	0	0	0	0	0	0	0	0	0	0	0	0	0	0	0	0	0	0	0	0	0	0	0	0	0	0	0	0	0	0	0	0	0	0	0	0	0	0
bta-miR-660	14	155	187	152	174	34	341	318	340	245	152	398	129	130	120	105	160	60	71	73	50	85	98	32	104	100	108	167	201	173	192	130	81	125	147	197	165	135	124
bta-miR-664a	0	0	0	0	0	0	3	0	0	0	0	0	0	1	0	0	0	0	1	2	0	0	0	0	0	0	0	0	0	0	0	0	0	0	0	0	0	0	0
bta-miR-664b	0	2	10	5	3	0	4	3	4	1	6	4	3	0	3	2	6	3	2	5	0	1	2	2	1	0	0	0	0	0	0	1	3	3	0	1	0	1	1
bta-miR-665	0	0	0	0	0	0	0	0	0	0	0	0	0	0	0	0	0	0	0	0	0	0	0	0	0	0	0	0	0	0	0	0	0	0	0	0	0	0	0
bta-miR-668-3p	0	0	0	0	0	0	0	0	0	0	0	0	0	0	0	0	0	0	0	0	0	0	0	0	0	0	0	0	0	0	0	0	0	0	0	0	0	0	0
bta-miR-669	0	0	0	0	0	0	0	0	0	0	0	0	0	0	0	0	0	0	0	0	0	0	0	0	0	0	0	0	0	0	0	0	0	0	0	0	0	0	0
bta-miR-670	0	0	0	0	0	0	0	0	0	0	0	0	0	0	0	0	0	0	0	0	0	0	0	0	0	0	0	0	0	0	0	0	0	0	0	0	0	0	0
bta-miR-671	0	3	5	4	0	0	1	1	2	4	2	0	1	0	0	0	2	0	0	2	0	1	1	0	0	2	1	0	0	1	0	0	0	0	0	0	1	1	2
bta-miR-6715	0	0	0	0	0	0	1	0	1	1	1	0	0	0	0	0	0	0	0	0	0	0	0	0	0	0	0	0	0	0	0	0	0	0	1	0	0	0	0
bta-miR-677	0	0	2	3	2	0	2	1	2	1	2	1	0	3	1	1	2	0	1	2	2	0	2	0	1	2	5	1	4	0	1	3	1	1	0	2	1	2	0
bta-miR-6775	0	0	0	0	0	0	0	0	0	0	0	0	0	0	0	0	0	0	0	0	0	0	0	0	0	0	0	0	0	0	0	0	0	0	0	0	0	0	0
bta-miR-7	95	1060	1218	713	846	157	1520	1738	2126	1669	906	2004	851	698	709	639	1234	290	626	839	568	633	856	171	982	692	633	626	1356	1163	1085	667	959	1095	1131	1333	1206	1030	910
bta-miR-708	0	4	11	4	2	1	5	12	5	12	6	10	3	0	4	2	1	0	2	0	1	6	7	0	6	3	0	3	4	1	6	2	1	0	1	6	2	3	3
bta-miR-7180	0	0	0	0	0	0	0	0	0	0	0	0	0	0	0	0	0	0	0	0	0	0	0	0	0	0	0	0	0	0	0	0	0	0	0	0	0	0	0
bta-miR-744	1	1	6	9	1	0	5	8	2	6	3	3	2	3	1	0	6	2	3	0	0	1	6	2	0	2	6	0	4	2	0	3	5	7	3	3	1	6	2
bta-miR-758	0	1	0	0	0	0	0	0	0	0	0	0	0	0	0	0	0	0	0	0	0	0	0	0	0	0	0	0	0	0	0	0	0	0	0	0	0	0	0
bta-miR-759	0	0	0	0	0	0	0	0	0	0	0	0	0	0	0	0	0	0	0	0	0	0	0	0	0	0	0	0	0	0	0	0	0	0	0	0	0	0	0
bta-miR-760-3p	1	8	5	15	2	5	3	7	9	6	11	6	6	3	3	2	12	9	2	5	1	4	7	2	0	0	29	5	8	2	7	4	3	4	6	2	9	2	4
bta-miR-760-5p	0	0	0	0	0	0	0	0	0	0	0	0	0	0	0	0	0	0	1	0	0	0	0	0	0	0	0	0	0	0	0	0	0	0	0	0	0	0	0
bta-miR-761	0	0	0	0	0	0	0	0	0	0	0	0	0	0	0	0	0	0	0	0	0	0	0	0	0	0	0	0	0	0	0	0	0	0	0	0	0	0	0
bta-miR-763	0	0	0	0	0	0	0	0	0	0	0	0	0	0	0	0	0	0	0	0	0	0	0	0	0	0	0	0	0	0	0	0	0	0	0	0	0	0	0
bta-miR-764	0	0	0	0	0	0	0	0	0	0	0	0	0	0	0	0	0	0	0	0	0	0	0	0	0	0	0	0	0	0	0	0	0	0	0	0	0	0	0
bta-miR-767	13	171	196	129	168	17	261	229	298	244	142	272	106	140	103	104	191	41	80	101	78	83	133	19	114	78	126	108	195	156	166	160	125	140	169	234	160	146	76
bta-miR-769	0	3	6	2	0	0	2	1	0	0	0	3	0	1	0	1	3	0	0	0	0	0	0	0	0	2	0	0	0	0	1	0	0	0	2	1	1	0	2
bta-miR-7691	0	0	0	0	0	0	0	0	0	0	0	0	0	0	0	0	0	0	0	0	0	0	0	0	0	0	0	0	0	0	0	0	0	0	0	0	0	0	0
bta-miR-7857-3p	5	30	39	18	34	21	83	106	66	63	42	56	27	11	34	18	44	12	5	26	8	25	9	12	15	15	10	18	29	15	23	21	29	28	13	24	21	12	17
bta-miR-7857-5p	0	5	5	0	8	2	7	14	16	6	12	8	5	2	6	12	2	6	5	4	1	2	5	0	3	11	0	2	9	7	10	2	6	9	6	7	5	6	4
bta-miR-7858	0	1	1	0	1	0	2	0	1	1	1	4	0	0	1	2	0	0	0	0	0	1	1	0	3	0	0	1	2	0	1	0	1	5	0	0	0	0	0
bta-miR-7859	0	3	3	0	1	0	1	4	1	0	3	0	0	0	0	0	3	0	1	0	1	1	0	0	2	0	0	0	0	0	0	0	0	0	0	1	0	0	0
bta-miR-7860	0	0	0	0	0	0	0	0	0	0	0	0	0	0	0	0	0	0	0	0	0	0	0	0	0	0	0	0	0	0	0	0	0	0	0	0	0	0	0
bta-miR-7861	0	0	0	1	1	0	3	2	1	0	1	3	0	1	0	1	0	0	0	0	1	0	4	0	0	1	2	1	0	0	1	1	0	1	2	1	0	3	1
bta-miR-7862	0	0	0	0	0	0	1	2	0	0	0	0	0	0	0	0	0	0	0	0	0	0	0	0	0	0	0	0	0	0	2	0	0	0	0	0	0	0	0
bta-miR-7863	0	0	0	0	0	0	0	0	0	0	0	1	0	0	0	0	0	0	0	0	0	0	0	0	0	0	0	0	0	0	0	0	0	0	0	0	0	0	0
bta-miR-7864	0	0	0	0	0	0	0	0	0	0	0	0	0	0	0	0	0	0	0	0	0	0	0	0	0	0	0	0	0	0	0	0	0	0	0	0	0	0	0
bta-miR-7865	0	0	0	0	0	0	0	0	0	0	0	0	0	0	0	0	0	0	0	0	0	0	0	0	0	0	0	0	0	0	0	0	0	0	0	0	0	0	0
bta-miR-8548	0	0	0	0	0	0	0	0	0	0	0	0	0	0	0	0	0	0	0	0	0	0	0	0	0	0	0	0	0	0	0	0	0	0	0	0	0	0	0
bta-miR-8549	0	0	0	0	0	0	0	0	0	0	0	0	0	0	0	0	0	0	0	0	0	0	0	0	0	0	0	0	0	0	0	0	0	0	0	0	0	0	0
bta-miR-8550	0	0	0	0	0	0	0	0	0	0	0	0	0	0	0	0	0	0	0	0	0	0	0	0	0	0	0	0	0	0	0	0	0	0	0	0	0	0	0
bta-miR-873	0	1	1	0	0	0	2	1	1	1	0	1	0	0	0	0	0	0	0	0	0	0	0	0	0	0	0	0	1	0	1	1	0	0	0	4	0	0	0
bta-miR-874	0	0	0	0	0	0	0	0	0	2	0	0	0	0	1	0	1	0	3	0	1	0	1	0	0	1	0	0	0	0	0	0	0	0	0	0	0	0	1
bta-miR-875	0	0	0	0	0	0	0	0	0	0	0	0	0	0	0	0	0	0	0	0	0	0	0	0	0	0	0	0	0	0	0	0	0	0	0	0	0	0	0
bta-miR-876	0	0	2	0	0	0	2	0	1	0	0	1	0	0	0	0	0	0	0	0	0	0	0	0	0	0	0	0	0	0	1	0	0	0	0	0	0	0	0
bta-miR-877	0	0	0	0	0	0	0	0	1	1	0	0	1	0	0	0	0	0	0	0	1	0	0	0	0	1	1	0	0	0	0	0	0	0	0	0	0	0	0
bta-miR-885	0	0	0	0	0	0	0	0	0	2	0	0	0	0	0	0	0	0	0	0	0	0	0	0	0	0	0	2	0	0	0	0	0	0	0	0	0	0	0
bta-miR-9-3p	0	2	1	4	3	0	1	2	3	0	0	2	1	0	0	1	0	0	0	2	0	0	2	0	2	0	0	2	0	1	2	1	4	1	2	3	0	3	0
bta-miR-9-5p	150	996	1138	571	1217	217	1959	1663	1985	1278	792	1672	816	693	614	586	1088	361	420	447	470	532	668	135	658	601	645	783	1383	1057	1096	882	700	705	896	1406	911	820	667
bta-miR-92a	116	1057	1091	852	777	335	1585	1760	1710	1202	1205	1408	767	710	647	610	797	435	484	536	459	566	719	308	463	549	508	461	925	562	636	454	608	757	624	737	782	634	768
bta-miR-92b	0	5	13	8	3	5	13	10	15	2	8	7	3	3	2	9	2	5	3	2	4	6	6	2	7	6	12	7	9	0	5	3	13	9	3	6	9	2	13
bta-miR-93	54	508	835	576	475	81	753	911	955	812	470	985	475	359	387	362	558	157	328	313	341	341	475	83	469	393	473	469	746	650	575	365	493	568	484	790	680	620	473
bta-miR-935	0	0	0	0	0	0	0	0	0	0	0	0	0	0	0	0	0	0	0	0	0	0	0	0	0	0	0	0	0	0	0	0	0	0	0	0	0	0	0
bta-miR-940	0	0	0	0	0	0	0	0	0	0	0	0	0	0	0	0	0	0	0	0	0	0	0	0	0	0	0	0	0	0	0	0	0	0	0	0	0	0	0
bta-miR-95	0	0	0	0	0	0	0	0	0	0	0	0	0	0	0	0	0	0	0	0	0	0	0	0	1	0	0	0	0	0	0	0	2	2	0	0	0	0	0
bta-miR-96	1	25	8	18	14	4	47	45	34	30	19	22	7	14	4	11	18	5	6	12	10	12	9	1	10	11	10	21	33	24	24	18	7	12	13	30	8	4	7
bta-miR-98	2	14	34	7	5	0	11	12	11	10	4	19	8	2	5	5	12	2	6	5	3	2	3	5	9	6	12	4	4	8	11	13	2	3	11	4	5	8	9
bta-miR-9851	0	0	0	0	0	0	0	0	2	0	0	0	0	0	0	0	0	0	0	0	0	0	0	0	0	0	0	0	1	0	0	0	0	0	0	0	0	2	0
bta-miR-99a-3p	0	0	2	1	0	0	0	0	0	0	0	0	1	1	0	2	0	0	0	0	0	0	0	0	0	0	1	0	0	0	1	0	0	0	1	2	0	1	0
bta-miR-99a-5p	3	29	31	33	29	12	35	44	37	18	18	37	9	13	11	17	15	14	8	4	14	10	6	3	5	13	15	17	18	11	7	8	12	11	9	16	19	17	9
bta-miR-99b	5	19	44	47	4	0	19	13	18	16	14	15	8	8	7	10	6	1	4	2	6	4	16	3	2	13	30	11	17	14	10	11	14	4	4	19	11	4	11
bta-novel-miR-1	0	0	0	0	0	0	0	0	0	0	0	0	0	0	0	0	0	0	0	0	0	0	0	0	0	0	0	0	0	0	0	0	0	0	0	0	0	0	2
bta-novel-miR-2	51	22	21	74	80	23	112	79	68	66	80	62	84	72	50	77	55	161	60	48	77	109	57	43	68	25	18	36	42	17	12	61	24	56	34	21	46	28	51
bta-novel-miR-3	0	2	8	1	2	0	13	9	6	3	4	2	1	7	7	2	8	2	1	2	2	4	5	2	3	2	3	10	4	13	12	5	0	8	10	10	9	2	1
bta-novel-miR-4	0	3	1	3	1	0	5	3	4	3	4	7	3	2	2	2	2	0	3	2	1	1	3	1	3	3	2	3	5	1	0	3	6	1	3	2	3	7	1
bta-novel-miR-6	0	4	1	2	2	1	4	4	8	3	4	5	2	1	2	1	2	1	2	1	2	1	2	1	2	1	1	1	2	1	2	1	2	0	2	2	3	4	1
bta-novel-miR-7	0	4	2	2	5	2	6	7	14	5	4	9	5	2	5	1	2	1	2	2	3	2	3	1	2	3	1	1	2	3	3	0	2	1	2	3	3	5	4
bta-novel-miR-8	6	5	12	10	23	3	8	13	17	7	27	11	65	17	23	11	19	9	17	8	17	57	32	8	22	11	0	5	16	6	2	7	13	6	5	8	8	9	7
bta-novel-miR-9	1	13	14	15	18	7	19	30	42	33	21	37	13	11	10	9	17	6	9	8	12	12	13	2	9	13	9	11	18	17	14	12	10	11	16	15	14	9	10
bta-novel-miR-10	0	12	10	8	5	1	11	17	16	12	11	10	6	4	4	3	8	2	4	6	3	3	6	1	4	3	2	1	4	3	5	1	4	4	6	4	6	5	7
bta-novel-miR-12	3	4	5	3	1	0	7	7	3	5	2	2	6	4	2	2	4	5	2	2	1	1	3	0	1	1	8	1	1	3	4	2	7	0	0	1	0	1	1
bta-novel-miR-13	1	2	4	0	1	0	10	0	3	4	2	5	0	4	2	0	3	2	2	5	5	0	3	1	0	3	6	5	5	6	2	0	8	2	4	0	1	3	3
bta-novel-miR-14	0	4	2	2	0	0	8	3	2	2	5	3	1	1	3	0	0	0	0	3	2	0	2	0	0	0	1	0	3	0	2	0	0	4	1	0	1	2	0
bta-novel-miR-15	8	5	6	10	15	1	24	11	11	12	10	11	18	11	6	15	23	32	16	14	6	23	13	16	30	3	2	9	12	5	5	15	9	12	9	13	15	10	13
bta-novel-miR-16	0	0	0	0	0	0	0	0	0	0	0	0	0	0	0	0	0	0	0	0	0	0	0	0	0	0	0	79	0	0	0	0	0	0	0	0	0	0	0
bta-novel-miR-17	0	0	2	2	4	0	4	0	4	3	3	8	1	2	1	1	2	0	1	2	1	1	1	0	2	4	1	0	3	1	1	2	0	1	1	0	0	1	2
bta-novel-miR-18	10	0	2	3	2	0	4	2	8	0	6	2	4	7	3	4	4	2	2	3	1	2	2	1	1	3	14	9	1	2	3	2	2	1	3	3	2	3	3
bta-novel-miR-20	0	0	0	0	2	0	2	1	1	0	1	0	2	0	0	0	0	0	1	0	1	0	1	0	0	0	0	0	5	0	0	0	0	0	0	0	0	0	0
bta-novel-miR-21	0	0	0	0	0	0	1	3	0	0	0	0	0	0	0	0	0	1	0	0	0	0	0	0	0	0	0	0	0	0	0	0	0	0	0	0	0	0	0
bta-novel-miR-22	4	8	6	5	9	4	22	21	22	32	23	23	13	2	6	8	19	8	2	18	8	13	11	4	7	9	7	2	14	10	7	0	5	9	9	7	11	5	19
bta-novel-miR-23	0	0	0	0	0	0	1	3	4	0	1	3	1	3	0	0	0	0	1	0	0	0	1	0	1	1	0	0	1	0	0	2	0	0	0	0	1	0	2
bta-novel-miR-24	0	3	4	5	6	3	3	4	10	7	7	9	5	5	5	5	7	5	8	13	10	6	10	4	4	2	2	8	9	7	10	6	1	9	5	5	7	9	3
bta-novel-miR-25	0	0	0	0	0	0	0	0	0	0	0	1	0	0	0	0	0	0	0	0	0	0	1	0	0	0	0	0	0	0	0	0	2	0	0	0	0	0	0
bta-novel-miR-26	0	6	3	0	11	5	10	3	8	15	9	16	8	5	7	8	9	4	3	6	4	4	3	1	7	1	2	5	9	6	7	3	9	11	16	3	5	6	7
bta-novel-miR-27	1	6	5	3	1	3	15	3	8	19	15	14	7	2	15	10	7	5	13	11	8	4	8	2	10	4	3	4	3	7	19	5	7	6	18	7	10	7	12
bta-novel-miR-28	0	1	3	2	1	0	7	2	6	3	3	2	1	0	3	4	9	2	2	5	0	0	1	0	2	1	3	2	7	1	0	5	0	3	9	2	3	0	1
bta-novel-miR-29	1	7	5	2	2	4	5	7	3	7	5	8	3	2	3	1	6	1	2	3	3	2	2	2	2	3	0	1	2	1	3	0	2	0	3	1	4	5	3
bta-novel-miR-31	4	1	2	3	3	0	1	1	1	5	0	2	2	2	1	1	3	5	6	0	1	4	0	3	1	4	0	2	3	0	1	2	4	0	1	2	2	3	1
bta-novel-miR-32	8	46	63	69	75	14	96	94	109	57	48	88	39	59	40	35	53	18	25	30	20	30	36	7	28	34	29	48	77	60	48	39	31	31	41	71	50	38	24
bta-novel-miR-33	18	84	124	61	100	26	150	179	246	194	103	196	79	102	89	85	120	37	70	98	72	74	85	22	93	72	114	77	143	130	141	103	65	108	131	111	112	109	84
bta-novel-miR-34	0	0	0	4	0	0	0	0	0	0	0	0	0	0	0	0	0	0	0	0	0	0	0	0	0	0	0	0	0	0	0	0	0	0	0	0	0	0	0
bta-novel-miR-35	2	0	1	1	0	0	0	1	3	1	1	2	2	2	0	0	2	0	1	2	1	0	1	0	1	0	0	1	1	2	1	1	2	0	0	0	2	0	1
bta-novel-miR-36	2	0	1	1	0	0	0	1	3	1	1	2	2	2	0	0	2	0	1	2	1	0	1	0	1	0	0	1	1	2	1	1	2	0	0	0	2	0	1
bta-novel-miR-37	0	3	1	1	1	0	0	0	1	0	2	2	0	1	1	0	1	2	0	0	0	0	1	1	1	0	0	0	1	0	0	3	0	1	2	0	0	1	4
bta-novel-miR-38	0	2	2	3	3	0	4	2	4	3	3	3	0	0	1	3	0	0	0	1	1	2	0	3	0	2	0	5	2	4	0	3	2	0	1	1	2	5	0
bta-novel-miR-39	10	12	6	19	12	0	27	13	19	27	12	16	13	20	18	11	24	28	14	25	40	47	12	21	32	19	6	9	9	4	7	16	19	32	11	16	10	17	13
bta-novel-miR-40	0	0	0	0	0	0	0	0	0	0	0	1	2	0	0	0	0	0	0	0	0	0	0	0	0	0	0	0	0	0	0	0	0	0	0	1	0	0	0
bta-novel-miR-41	0	4	5	1	3	0	13	5	6	0	7	5	6	3	3	1	5	0	3	0	1	0	3	2	0	1	0	0	3	3	0	2	0	3	3	0	1	0	2
bta-novel-miR-42	0	1	0	4	5	2	18	10	19	12	18	24	11	7	4	2	4	2	3	1	4	4	5	3	3	3	3	5	4	5	5	8	5	12	10	6	8	10	7
bta-novel-miR-43	0	0	0	0	0	0	1	0	0	0	0	0	0	0	0	0	0	0	0	0	0	0	0	0	0	0	9	27	13	22	17	24	23	18	14	21	18	14	34
bta-novel-miR-44	1	11	15	4	8	4	22	18	17	19	7	18	9	13	6	4	16	8	8	10	4	5	6	3	9	5	4	3	12	14	18	7	7	2	9	13	10	9	3
bta-novel-miR-45	0	1	3	2	1	0	4	9	2	3	3	7	6	0	0	0	5	3	0	2	2	8	2	3	1	0	0	0	0	0	2	0	1	0	4	1	1	4	7
bta-novel-miR-46	0	0	0	2	0	0	0	0	0	0	0	0	0	0	0	0	0	0	0	0	0	0	0	0	0	0	0	0	0	0	0	1	0	0	0	0	0	0	0
bta-novel-miR-47	3	1	4	3	2	0	4	1	2	1	4	2	1	3	1	2	2	1	3	4	4	2	1	6	3	8	1	1	2	1	1	3	3	2	0	3	3	3	1
bta-novel-miR-48	1	1	1	2	1	0	3	0	0	1	3	1	0	3	0	1	2	1	2	2	2	2	1	4	2	1	0	1	2	0	0	1	2	2	0	2	2	2	1
bta-novel-miR-49	1	8	16	15	10	2	12	11	12	15	8	8	6	7	8	14	8	0	7	4	6	5	9	2	11	5	8	5	9	18	4	11	7	15	0	30	7	8	9
bta-novel-miR-50	0	0	0	0	0	0	0	0	0	0	0	0	0	0	0	0	0	0	0	0	0	20	0	0	1	0	0	0	0	0	1	0	0	0	0	0	0	0	0
bta-novel-miR-51	0	0	0	0	0	0	0	0	0	0	0	0	0	0	0	0	0	2	0	0	0	0	0	0	0	0	0	0	0	0	0	0	0	0	0	0	0	0	0
bta-novel-miR-52	0	1	3	2	1	0	2	3	3	1	1	2	1	1	0	0	1	0	0	0	0	0	1	0	0	1	1	0	0	1	1	1	1	1	2	1	1	1	1
bta-novel-miR-53	0	3	1	2	9	1	8	4	1	1	0	3	3	3	1	1	3	0	2	2	1	3	2	0	4	1	4	3	4	4	7	1	1	1	1	8	2	1	0
bta-novel-miR-54	0	12	21	9	11	2	15	24	19	21	12	12	14	6	7	4	10	2	4	4	7	5	7	1	6	7	5	7	17	12	11	6	6	12	11	20	19	11	7
bta-novel-miR-55	0	0	0	0	0	0	0	0	0	0	0	0	0	0	0	0	0	0	0	0	0	0	0	0	0	0	0	0	0	12	0	0	0	0	0	0	0	0	0
bta-novel-miR-56	0	6	4	3	6	0	6	9	6	12	0	6	5	0	4	2	1	2	0	6	3	3	2	0	1	1	4	0	2	2	3	4	5	1	5	5	4	2	2
bta-novel-miR-57	0	1	1	1	0	1	1	1	1	1	2	1	1	0	1	0	2	0	2	1	1	1	1	0	0	2	0	0	0	2	1	1	2	0	1	0	3	2	1
bta-novel-miR-59	3	20	37	23	36	2	57	44	40	27	16	39	13	20	17	11	30	6	12	8	12	8	14	1	22	13	13	26	30	30	24	27	14	7	13	27	18	15	13
bta-novel-miR-60	0	0	1	0	0	0	0	3	2	0	0	0	0	0	2	0	0	0	1	2	0	0	0	0	0	1	0	0	0	0	0	1	0	1	0	0	0	1	0
bta-novel-miR-61	0	3	4	1	3	1	3	3	8	3	5	0	1	5	1	2	2	1	3	3	0	2	1	0	0	1	0	0	5	2	0	1	3	0	6	2	1	2	0
bta-novel-miR-62	2	3	3	2	3	0	1	3	2	10	1	4	1	3	0	2	2	1	0	0	2	4	3	0	3	0	0	0	1	1	4	5	2	3	3	2	2	1	2
bta-novel-miR-63	0	7	8	6	18	0	13	9	11	8	3	6	8	6	1	3	5	0	2	2	6	2	6	1	4	5	5	4	7	5	7	2	4	2	5	9	6	1	3
bta-novel-miR-64	2	26	35	31	16	0	65	63	21	16	23	10	6	22	15	4	29	5	15	21	6	26	31	7	49	29	3	3	13	6	20	3	18	14	8	35	67	14	50
bta-novel-miR-65	2	4	5	2	2	0	5	11	2	3	1	1	0	1	2	1	2	0	1	3	2	2	0	1	1	1	0	0	1	0	1	3	0	2	1	1	0	1	1
bta-novel-miR-66	2	38	58	16	48	3	74	45	48	25	16	35	11	23	18	19	51	6	9	8	8	10	15	1	22	12	7	28	33	25	26	21	10	10	16	28	21	14	14
bta-novel-miR-67	0	10	8	9	4	18	17	19	32	18	7	22	4	5	4	8	10	1	7	5	9	8	3	1	7	2	8	2	6	15	7	7	5	2	2	6	6	5	2
bta-novel-miR-68	5	106	95	70	107	55	198	236	197	153	163	192	74	56	44	29	75	55	36	47	42	46	62	22	36	40	26	44	83	57	59	48	47	39	100	69	105	65	64
bta-novel-miR-69	0	1	1	0	0	0	1	0	1	1	0	0	2	3	0	0	0	0	0	0	1	0	4	0	1	0	0	0	2	2	0	0	0	0	1	0	0	2	1
bta-novel-miR-70	48	439	447	344	491	97	635	853	795	609	415	617	310	365	260	241	435	137	200	221	252	287	288	79	258	217	177	213	442	303	380	231	232	284	361	389	333	308	249
bta-novel-miR-71	0	0	0	0	0	0	0	0	3	0	0	0	0	0	0	0	0	0	0	0	0	0	0	0	0	0	0	0	0	0	0	0	0	0	0	0	0	0	1
bta-novel-miR-72	1	1	2	2	2	1	2	3	2	0	0	2	1	1	0	1	1	1	1	0	1	1	1	0	0	1	1	1	1	2	1	1	1	2	0	3	1	2	1
bta-novel-miR-73	1	1	2	2	2	1	2	3	2	0	0	2	1	1	0	1	1	1	1	0	1	1	1	0	0	1	1	1	1	2	1	1	1	2	0	3	1	2	1
bta-novel-miR-74	1	2	5	3	4	1	6	6	4	2	1	4	2	2	1	2	2	1	1	1	1	2	2	1	1	2	2	3	3	4	2	4	2	3	1	5	3	3	1
bta-novel-miR-76	0	0	0	4	0	0	0	2	1	2	0	4	0	0	0	0	2	0	0	0	1	0	1	0	0	2	0	0	2	2	1	0	0	0	2	0	1	1	1
bta-novel-miR-77	0	5	1	2	2	1	1	5	8	2	1	4	0	4	4	9	3	1	1	6	4	3	5	0	5	3	1	1	11	5	4	4	6	11	2	11	1	4	3
bta-novel-miR-78	9	38	81	40	75	33	74	111	95	121	59	118	81	49	36	63	73	28	29	41	56	41	48	20	31	49	43	32	37	32	55	67	52	46	84	55	67	38	47
bta-novel-miR-79	3	78	216	20	138	8	105	157	225	59	101	59	68	108	18	95	39	43	53	67	48	81	99	6	57	102	88	155	284	97	139	1	49	50	90	239	127	42	111
bta-novel-miR-80	4	22	37	23	23	5	27	47	32	15	9	21	19	21	24	31	26	13	16	25	20	25	30	16	19	27	25	19	42	35	29	21	42	47	22	52	31	27	32
bta-novel-miR-81	1	0	3	1	1	0	3	6	2	3	1	6	1	2	1	1	1	0	0	2	0	1	3	0	1	3	0	2	3	0	2	0	0	0	0	1	2	1	2
bta-novel-miR-82	2	3	7	1	2	1	19	2	4	2	4	2	0	3	2	1	3	1	12	4	1	2	4	2	1	2	1	3	8	4	4	7	6	2	2	3	4	4	4
bta-novel-miR-84	1	25	29	11	23	0	21	26	32	11	15	15	6	16	13	13	17	4	9	15	10	13	18	0	10	13	13	24	16	24	13	7	9	17	13	29	26	17	16
bta-novel-miR-85	18	14	26	10	17	39	21	19	48	23	57	32	81	60	91	45	54	69	121	21	43	49	184	89	35	28	11	45	31	23	25	55	33	20	20	53	31	26	23
bta-novel-miR-86	1	2	1	2	2	1	5	9	7	4	2	6	2	6	1	1	3	1	1	2	3	2	0	0	2	2	5	2	2	2	3	4	0	6	6	4	1	3	1
bta-novel-miR-88	1	3	7	7	6	2	8	6	7	3	3	4	3	4	2	6	7	2	2	4	5	1	4	2	5	4	5	8	9	8	7	12	9	4	3	13	4	6	4
bta-novel-miR-90	9	162	208	84	159	11	223	243	266	161	110	203	89	115	63	95	159	32	72	76	54	76	85	11	63	71	66	93	147	151	126	121	67	65	123	154	113	67	63
bta-novel-miR-91	5	39	47	35	44	14	78	113	102	66	37	63	37	34	24	35	52	12	33	24	22	23	33	7	28	21	29	34	36	31	37	25	14	20	29	37	52	24	41
bta-novel-miR-92	1	1	6	3	1	0	3	0	5	0	0	2	0	0	0	2	2	0	0	2	0	1	1	0	0	0	0	0	3	0	2	1	1	2	1	4	0	0	0
bta-novel-miR-93	0	2	4	2	4	0	1	5	4	2	2	4	1	2	1	2	2	1	0	0	1	0	1	0	1	1	1	1	1	2	3	1	1	0	1	3	1	0	1
bta-novel-miR-94	2	17	21	26	14	5	40	46	45	35	37	53	24	9	12	7	25	9	13	16	17	10	18	7	14	18	5	8	15	13	17	8	10	5	18	11	25	16	16
bta-novel-miR-97	0	1	1	0	2	1	5	2	5	5	4	7	4	3	2	1	2	1	2	1	3	1	3	1	1	2	1	2	3	1	1	1	2	4	3	2	6	2	2
bta-novel-miR-99	0	0	0	0	3	1	4	3	3	1	0	0	2	1	0	0	0	0	2	3	0	2	1	0	0	0	0	1	1	0	2	3	0	0	0	0	1	1	0
bta-novel-miR-100	4	4	8	4	0	0	10	3	2	1	7	2	0	2	1	4	9	3	9	2	2	3	5	2	6	10	1	2	0	1	2	1	7	1	3	3	1	2	0
bta-novel-miR-101	7	25	28	13	40	1	56	44	32	18	17	34	10	13	14	13	28	5	15	11	15	11	16	3	14	11	2	17	31	30	30	15	8	10	12	18	11	8	11
bta-novel-miR-102	9	4	7	6	7	1	8	6	11	23	11	13	14	14	20	10	21	7	12	8	19	12	15	5	20	11	1	5	6	2	4	8	3	5	6	14	7	7	6
bta-novel-miR-104	14	119	161	84	133	29	170	225	259	212	150	243	140	114	93	84	100	47	88	110	104	80	134	30	92	87	69	63	156	129	121	90	109	99	129	97	131	96	100
bta-novel-miR-105	0	10	15	17	7	0	9	7	13	11	10	8	8	4	7	1	15	3	1	5	4	4	5	0	2	3	1	3	4	10	8	11	5	5	5	10	6	9	6
bta-novel-miR-106	8	85	130	57	78	1	115	165	174	112	79	118	65	57	55	65	101	11	49	65	60	60	51	6	71	58	63	54	96	100	72	79	54	63	87	87	95	75	55
bta-novel-miR-107	11	60	91	34	91	10	111	145	159	78	61	101	55	43	40	37	59	14	30	35	36	52	52	5	39	36	57	52	132	79	93	39	33	48	69	103	51	45	49
bta-novel-miR-109	1	0	0	0	0	0	1	2	1	0	0	1	0	0	0	0	0	2	0	0	0	0	0	0	2	0	0	0	1	0	0	1	1	2	0	0	0	1	0
bta-novel-miR-110	0	0	0	0	0	0	0	0	0	0	0	0	0	0	0	0	0	0	0	0	0	0	0	0	0	1	0	0	0	0	1	0	0	0	0	0	0	0	0
bta-novel-miR-111	2	24	17	19	13	3	15	32	37	42	28	37	15	9	11	5	23	8	8	16	9	11	22	6	14	20	4	3	15	19	19	14	4	13	16	17	19	23	16
bta-novel-miR-112	0	2	1	0	0	0	1	1	4	1	1	0	0	1	0	1	0	0	0	0	0	1	0	1	1	1	1	0	1	2	0	1	0	1	1	1	1	0	1
bta-novel-miR-113	2	3	10	5	3	2	2	2	7	2	3	1	4	17	7	1	5	3	2	0	0	2	3	0	0	2	3	2	4	3	6	0	0	0	2	4	0	0	1
bta-novel-miR-114	0	2	0	1	2	2	5	3	1	4	3	8	8	0	3	0	5	0	2	2	1	1	2	1	3	2	0	1	1	3	1	3	1	3	3	10	3	1	1
bta-novel-miR-115	0	3	4	2	2	0	4	4	6	2	2	2	1	2	3	2	1	3	1	1	1	2	1	0	1	0	3	4	6	6	2	1	1	1	1	1	1	0	1
bta-novel-miR-116	0	3	4	2	2	0	4	3	6	2	2	2	1	2	3	2	1	3	1	1	1	1	1	0	1	0	3	4	6	5	2	1	1	1	1	1	1	0	1
bta-novel-miR-117	1	0	3	0	0	0	5	5	1	5	1	8	2	1	0	0	5	0	0	3	3	2	0	1	1	0	0	0	1	2	1	0	1	1	5	3	5	5	3
bta-novel-miR-118	0	7	4	1	3	0	8	11	1	2	11	7	3	0	1	0	2	0	3	9	3	2	6	2	3	2	0	2	4	1	2	0	2	5	5	2	5	7	2
bta-novel-miR-119	0	5	5	3	3	0	2	7	5	9	2	5	3	1	2	2	9	1	2	0	2	3	3	1	1	0	0	0	2	3	5	3	0	1	2	1	12	2	2
bta-novel-miR-120	1	6	7	5	3	1	4	6	4	6	3	3	3	4	5	5	6	3	3	9	5	5	4	2	3	6	4	3	8	7	6	7	8	13	3	6	6	5	5
bta-novel-miR-127	0	0	2	2	1	0	1	4	1	1	3	1	2	1	0	0	2	2	3	1	1	3	1	2	7	4	0	1	2	5	2	0	0	3	1	1	0	1	1
bta-novel-miR-128	0	1	0	2	2	0	2	2	4	1	1	0	2	1	3	0	1	0	1	0	0	1	3	0	0	0	0	2	3	0	1	0	0	1	0	0	0	0	0
bta-novel-miR-129	0	0	0	0	0	4	0	0	0	0	0	0	0	0	0	0	0	0	0	0	0	0	0	0	0	0	0	0	0	0	0	0	0	0	0	0	0	2	0
bta-novel-miR-130	2	7	9	6	8	8	15	19	19	18	12	18	13	11	6	2	8	3	3	4	5	5	7	4	2	5	3	3	12	3	10	2	7	6	6	5	9	3	10
bta-novel-miR-132	0	0	0	0	0	0	0	0	0	0	0	0	0	0	0	0	0	0	0	0	0	0	0	0	0	0	7	0	0	0	0	0	0	0	0	0	0	0	0
bta-novel-miR-133	0	2	1	1	1	0	3	3	2	2	1	5	3	2	1	2	3	1	1	2	0	1	0	0	0	0	0	1	1	1	2	2	1	1	2	2	2	1	1
bta-novel-miR-134	3	42	51	41	44	27	111	62	41	27	33	12	23	49	37	27	30	9	32	19	10	16	42	7	23	55	10	14	47	22	18	21	28	28	27	52	70	34	41
bta-novel-miR-135	1	14	26	22	11	1	34	35	38	23	11	19	19	9	8	7	20	5	2	13	9	6	5	4	12	6	0	1	19	14	11	7	8	1	14	6	16	9	14
bta-novel-miR-136	0	0	0	4	2	0	1	0	2	1	1	0	1	1	0	0	1	0	0	4	0	0	0	0	0	0	0	0	0	0	1	0	0	0	0	0	2	0	0
bta-novel-miR-137	5	14	20	16	12	4	6	23	11	12	4	12	7	10	12	18	20	11	10	19	19	13	13	13	14	32	12	10	13	16	18	13	29	32	7	24	11	13	17
bta-novel-miR-138	0	1	1	1	1	1	2	2	1	0	1	1	1	1	0	0	1	0	1	0	0	0	1	1	1	1	1	1	1	2	2	2	1	1	1	3	1	1	1
bta-novel-miR-139	0	1	1	1	1	1	2	2	1	0	1	1	1	1	0	0	1	0	1	0	0	0	1	1	1	1	1	1	1	2	2	2	1	1	1	3	1	1	1
bta-novel-miR-140	0	1	1	1	1	1	2	2	1	0	1	1	1	1	0	0	1	0	1	0	0	0	1	1	1	1	1	1	1	2	2	2	1	1	1	3	1	1	1
bta-novel-miR-141	0	1	1	1	1	1	2	2	1	0	1	1	1	1	0	0	1	0	1	0	0	0	1	1	1	1	1	1	1	2	2	2	1	1	1	3	1	1	1
bta-novel-miR-144	0	5	7	3	4	4	5	13	13	6	4	10	6	3	0	1	3	1	1	4	5	4	2	0	2	3	1	2	5	2	5	3	6	1	1	1	1	0	3
bta-novel-miR-145	0	3	6	1	2	0	6	1	1	3	2	3	1	2	0	0	2	0	0	0	0	0	0	0	3	1	0	0	0	1	5	0	0	1	3	1	2	2	0
bta-novel-miR-146	0	0	0	0	0	0	2	0	0	0	0	0	0	0	0	0	0	0	0	2	1	0	0	0	0	0	0	0	0	0	0	0	0	0	0	0	0	0	0
bta-novel-miR-147	0	1	3	1	3	1	5	3	4	3	3	2	2	3	3	1	2	0	1	0	2	0	1	1	2	1	2	2	6	4	4	4	2	2	3	6	4	5	3
bta-novel-miR-150	14	149	126	109	104	40	237	299	224	242	241	223	170	119	133	73	150	80	106	122	124	109	145	56	81	126	56	51	153	91	116	58	96	105	119	118	137	150	152
bta-novel-miR-151	0	0	0	0	0	0	3	0	0	0	0	0	0	0	0	0	0	0	0	0	0	0	0	0	0	0	0	0	0	0	0	0	0	0	0	0	0	0	0
bta-novel-miR-152	7	76	64	46	65	11	87	137	136	98	81	92	31	45	51	36	59	31	31	39	35	43	49	19	26	35	28	23	58	39	47	49	43	37	48	35	44	43	51
bta-novel-miR-154	0	0	2	0	0	0	2	3	2	0	0	0	0	1	0	0	0	0	0	0	0	0	2	0	0	0	0	1	0	0	1	0	0	1	0	0	1	1	0
bta-novel-miR-155	6	71	63	57	63	26	128	147	162	111	66	93	59	58	35	31	71	20	30	32	42	59	47	18	38	22	30	31	78	25	82	31	24	37	61	74	46	66	43
bta-novel-miR-156	2	25	38	30	40	9	69	56	66	40	31	54	20	31	25	21	36	11	9	16	17	18	24	6	13	20	14	29	36	33	40	32	15	18	25	46	25	17	17
bta-novel-miR-159	0	0	0	1	0	0	0	0	0	0	1	1	0	0	0	0	0	0	0	0	0	0	0	0	0	0	0	0	0	0	0	0	2	0	0	0	0	0	0
bta-novel-miR-160	2	23	31	18	8	1	20	39	31	29	26	28	10	11	15	4	19	7	6	9	7	12	13	3	10	10	4	5	10	6	11	6	10	10	8	11	16	10	17
bta-novel-miR-161	0	8	7	7	4	1	12	6	16	7	6	9	6	5	4	1	7	4	7	6	9	0	4	0	9	3	9	6	8	2	4	5	4	0	10	8	7	6	9
bta-novel-miR-162	42	330	410	238	204	49	665	566	573	434	639	614	343	292	221	173	440	148	249	305	310	237	255	155	282	289	143	160	359	214	311	111	213	246	320	212	521	315	303
bta-novel-miR-163	0	0	2	0	0	0	1	0	0	1	0	0	0	0	0	0	3	0	0	0	0	0	0	4	0	0	0	1	0	0	0	0	2	0	1	0	0	0	0
bta-novel-miR-164	0	8	8	6	1	2	14	13	8	9	4	9	2	1	3	4	2	1	5	4	1	4	0	1	4	3	6	0	9	4	0	5	5	2	3	6	5	3	5
bta-novel-miR-165	17	55	86	68	49	24	96	107	112	115	140	143	107	57	44	42	85	50	64	82	75	69	74	34	45	52	16	24	66	51	63	38	63	62	59	59	87	67	67
bta-novel-miR-167	0	9	14	8	3	1	9	14	16	18	6	14	10	6	6	2	3	3	7	5	8	4	3	0	1	4	1	3	7	1	10	1	2	4	8	5	17	11	5
bta-novel-miR-168	0	0	1	0	1	0	3	0	3	2	2	0	0	0	0	0	1	0	0	2	0	2	0	2	1	0	0	0	0	1	1	0	0	7	0	3	1	0	4
bta-novel-miR-169	0	1	0	0	0	0	1	0	0	0	0	1	1	1	0	0	0	0	0	0	1	0	0	0	0	0	0	1	0	0	0	0	1	0	0	0	3	0	1
bta-novel-miR-171	3	24	39	33	17	6	70	79	66	60	51	63	74	15	28	31	50	24	19	47	47	30	50	10	45	39	10	5	25	14	42	10	31	32	37	22	37	41	51
bta-novel-miR-172	3	11	15	6	13	2	9	15	13	8	10	18	17	17	5	5	16	6	6	15	4	8	6	8	2	6	4	3	10	9	6	4	12	8	9	3	3	6	6
bta-novel-miR-173	25	160	252	119	139	17	278	292	284	180	156	255	95	166	136	96	202	67	104	149	107	90	90	53	98	96	74	128	156	176	185	123	114	125	181	131	160	114	115
bta-novel-miR-174	4	64	72	68	32	9	92	88	103	89	80	109	65	43	45	19	68	25	35	64	50	27	48	34	47	49	20	20	42	31	47	19	45	35	64	44	72	50	39
bta-novel-miR-175	0	6	3	3	5	0	7	8	13	5	9	4	4	7	1	3	9	3	3	4	3	1	6	1	7	1	2	4	8	9	3	7	12	2	0	3	6	6	5
bta-novel-miR-176	0	2	0	0	0	1	2	1	0	2	0	2	2	5	3	3	0	0	0	0	0	2	1	2	0	0	0	0	0	3	2	0	1	1	0	0	0	0	2
bta-novel-miR-177	0	2	0	3	0	0	2	3	3	1	2	1	1	0	2	0	1	1	1	1	0	1	1	0	2	0	2	1	3	1	1	1	1	0	1	0	1	1	0
bta-novel-miR-178	0	2	0	3	0	0	2	3	3	1	2	1	1	0	2	0	1	1	1	1	0	1	1	0	2	0	2	1	3	1	1	1	1	0	1	0	1	1	0
bta-novel-miR-179	0	7	9	3	6	4	9	9	9	12	7	13	5	5	4	1	4	3	4	10	3	5	9	3	2	0	4	1	8	2	2	0	7	8	3	4	5	4	7
bta-novel-miR-180	9	71	56	65	67	11	150	129	119	88	76	95	32	42	34	29	75	23	26	25	25	25	33	5	32	34	29	44	77	59	51	41	30	24	76	42	73	48	40
bta-novel-miR-181	8	50	46	41	62	13	68	116	84	79	59	70	38	48	38	20	48	25	21	31	24	30	32	10	29	19	24	28	53	34	35	24	23	30	39	32	41	47	35
bta-novel-miR-182	2	29	34	15	23	5	49	61	48	24	25	39	27	21	13	14	24	11	8	13	9	12	17	3	5	9	9	10	29	17	27	13	9	18	20	15	19	9	7
bta-novel-miR-183	0	0	1	1	0	0	1	2	0	3	1	0	0	0	0	0	0	0	0	0	0	0	1	0	0	0	0	0	0	0	1	0	0	0	0	1	0	2	0
bta-novel-miR-184	2	11	13	3	8	7	17	16	25	18	15	21	10	9	8	9	9	8	3	9	3	11	7	2	6	7	6	12	13	10	8	4	12	12	11	10	11	5	8
bta-novel-miR-185	2	11	13	3	8	7	17	16	25	18	14	21	10	9	8	9	11	8	3	10	3	11	7	2	6	8	6	12	13	10	8	4	12	12	11	11	11	5	8
bta-novel-miR-186	0	0	3	3	1	0	3	4	0	5	0	4	8	1	1	1	3	5	1	1	2	2	0	1	1	2	0	0	2	0	2	0	1	1	3	2	2	1	1
bta-novel-miR-187	0	2	1	1	3	1	1	9	4	2	2	3	2	2	0	1	2	0	0	2	1	1	2	0	3	2	1	3	6	4	3	1	1	2	1	4	2	2	2
bta-novel-miR-188	2	7	13	6	11	0	14	3	14	5	8	9	6	5	11	10	16	10	10	3	6	7	12	9	8	2	4	3	1	3	6	1	10	9	7	9	6	5	9
bta-novel-miR-189	1	10	2	14	14	3	23	17	17	4	5	5	5	5	7	9	10	3	3	2	4	6	6	2	2	2	14	8	17	13	24	8	4	7	7	12	6	4	6
bta-novel-miR-190	2	12	19	22	20	6	35	24	20	12	6	22	7	14	9	12	18	6	6	5	6	11	13	1	13	16	7	15	26	18	17	16	3	8	7	19	14	8	8
bta-novel-miR-191	17	94	146	52	86	11	159	220	245	169	127	150	102	68	75	63	132	45	56	69	69	87	92	15	64	59	59	60	118	98	94	72	80	79	103	107	108	77	65
bta-novel-miR-192	0	0	1	0	0	0	0	6	0	7	2	2	4	1	0	0	1	0	2	0	0	1	0	2	0	3	1	0	1	0	7	0	0	1	0	2	0	5	1
bta-novel-miR-193	2	16	7	4	9	7	9	18	11	4	4	10	3	7	4	5	11	4	5	8	8	8	4	3	8	5	15	7	18	12	5	6	3	11	7	17	7	10	10
bta-novel-miR-194	3	20	16	13	39	0	45	20	37	10	12	32	9	10	12	11	9	2	8	2	5	8	11	1	3	11	2	25	23	8	17	12	9	9	14	15	16	8	5
bta-novel-miR-195	0	0	0	0	0	0	1	0	1	0	0	0	0	0	0	0	1	0	0	0	0	2	0	0	0	0	14	77	43	53	39	33	56	49	41	52	55	66	58
bta-novel-miR-196	0	2	2	0	1	1	7	0	0	1	5	1	1	1	0	1	2	1	4	3	3	8	3	3	4	8	4	0	1	0	1	0	3	0	0	1	1	1	0
bta-novel-miR-197	3	24	36	26	29	64	70	92	91	68	43	65	28	36	27	16	41	18	17	20	26	22	35	8	30	15	25	21	36	27	33	24	25	29	40	40	39	25	21
bta-novel-miR-198	0	0	0	0	3	12	0	0	2	1	16	1	20	11	6	0	2	1	9	3	5	7	22	1	2	1	0	2	3	0	2	0	0	0	0	5	1	2	1
bta-novel-miR-199	2	19	37	24	10	2	39	28	42	28	22	47	15	17	12	8	34	10	15	22	25	13	28	5	22	22	11	10	24	20	19	17	15	18	32	26	31	23	16
bta-novel-miR-200	3	19	37	24	11	2	39	28	42	28	22	47	15	17	12	9	34	10	15	22	27	13	28	5	22	22	11	10	26	20	19	17	15	18	33	25	32	23	16
bta-novel-miR-203	1	22	8	5	7	2	39	68	44	20	7	40	6	4	2	0	13	0	5	4	0	2	3	0	1	0	4	2	10	1	6	3	8	1	10	0	9	2	3
bta-novel-miR-204	2	37	46	17	38	10	67	169	125	54	72	77	25	35	37	27	52	25	37	41	32	45	35	17	33	27	19	13	37	29	41	37	23	23	51	37	34	31	52
bta-novel-miR-205	1	18	12	9	11	2	20	21	22	8	10	20	4	13	7	5	10	3	4	3	3	5	6	1	5	5	6	6	17	12	12	14	5	11	18	12	11	6	4
bta-novel-miR-206	1	18	12	9	11	2	20	21	22	8	10	20	4	13	7	5	10	3	4	3	3	5	6	1	5	5	6	6	17	12	12	14	5	11	18	12	11	6	4
bta-novel-miR-207	0	0	4	1	2	0	2	2	0	0	0	0	0	0	1	0	1	1	0	0	0	0	0	0	0	0	0	0	1	1	0	0	1	0	0	3	0	2	0
bta-novel-miR-208	0	1	0	0	0	0	0	0	0	0	0	0	0	0	0	0	0	0	0	0	0	0	0	0	0	0	0	0	0	0	0	0	0	0	0	0	0	5	0
bta-novel-miR-209	2	15	16	12	6	0	41	36	25	21	6	13	10	27	19	3	12	4	8	4	3	10	11	2	4	13	2	12	29	15	17	16	7	15	14	13	13	13	15
bta-novel-miR-210	5	9	7	15	7	4	28	35	15	30	59	40	14	22	4	4	17	9	8	28	39	26	35	7	9	9	16	3	16	10	14	9	7	14	17	14	6	13	3
bta-novel-miR-211	0	5	0	5	1	0	6	5	4	3	2	5	3	3	3	1	4	1	3	2	2	1	2	0	2	3	0	2	2	1	4	1	2	3	4	1	7	6	3
bta-novel-miR-212	797	7388	7478	6729	6961	1478	13973	16465	17987	12961	9581	15775	6137	6937	4916	3860	8734	3026	4249	6523	6048	5534	7737	1823	4882	5464	3268	3916	8764	6144	7258	4078	4762	6581	8704	7721	8860	6757	7299
bta-novel-miR-213	2	24	21	12	18	2	32	37	44	26	19	38	12	15	13	13	25	5	20	19	16	22	12	3	15	12	12	17	18	12	17	13	19	19	21	17	23	12	14
bta-novel-miR-217	1	14	8	14	12	10	22	34	20	12	14	15	3	9	2	6	3	1	2	2	3	5	4	1	2	2	11	2	19	0	4	3	5	6	8	9	4	5	6
bta-novel-miR-218	12	163	230	66	162	7	187	160	255	166	122	167	62	93	73	73	132	50	64	69	71	60	106	26	56	44	78	113	77	87	58	56	51	80	100	119	80	70	48
bta-novel-miR-219	0	0	0	0	0	0	3	1	0	0	0	0	0	0	0	0	0	0	2	0	1	0	1	0	0	0	0	0	0	0	0	0	0	0	0	1	0	0	0
bta-novel-miR-221	0	0	0	0	0	0	0	0	0	0	0	0	0	0	2	0	0	0	0	0	0	0	0	0	0	0	0	0	0	0	0	0	0	0	0	0	0	0	0
bta-novel-miR-222	0	5	0	1	6	0	6	6	5	2	0	2	2	1	2	1	1	1	3	1	1	1	1	0	3	1	1	1	3	9	3	3	0	3	2	4	1	1	0
bta-novel-miR-223	0	2	3	2	1	1	1	2	4	0	0	1	1	3	0	0	2	1	0	5	2	1	3	1	1	3	3	0	1	6	0	9	2	1	0	5	4	1	2
bta-novel-miR-224	0	0	0	0	0	0	0	0	0	1	0	0	0	0	0	0	1	0	0	0	0	0	0	0	0	0	0	0	0	0	0	5	0	1	0	0	0	0	0
bta-novel-miR-226	4	0	0	1	0	0	0	0	0	0	0	3	0	2	0	5	8	0	0	2	5	0	0	0	2	0	0	0	0	0	2	0	0	0	0	0	0	0	0
bta-novel-miR-227	0	0	0	2	0	0	0	2	0	0	0	14	2	2	0	2	4	1	0	4	10	0	0	4	6	3	0	0	0	0	0	0	1	0	2	0	0	0	0
bta-novel-miR-228	0	1	1	2	1	0	3	1	3	2	1	3	1	1	1	0	1	2	3	0	0	0	1	0	1	1	1	0	0	1	0	0	1	1	1	2	1	1	0
bta-novel-miR-230	1	2	6	3	2	3	7	7	12	6	9	7	4	4	3	3	4	5	4	3	6	4	5	2	4	4	2	3	9	5	3	2	1	2	5	2	4	6	1
bta-novel-miR-231	1	2	5	3	2	3	7	6	11	4	10	6	5	4	3	3	3	5	4	3	5	4	6	2	4	4	2	2	4	5	3	0	1	2	6	3	3	6	3
bta-novel-miR-232	0	1	0	2	0	1	3	2	1	2	1	2	1	2	1	0	0	0	1	0	4	0	1	1	0	1	0	2	3	1	0	0	0	0	0	0	0	1	1
bta-novel-miR-233	0	0	0	0	0	1	0	0	1	0	1	4	2	1	2	0	0	0	0	0	0	0	2	0	1	0	3	0	0	0	3	2	0	0	1	0	0	0	0
bta-novel-miR-234	0	2	3	0	0	1	1	3	1	1	0	4	2	0	0	2	0	0	0	0	1	0	0	1	0	4	0	4	1	0	3	0	0	0	1	4	0	9	1
bta-novel-miR-235	2	7	9	10	6	8	12	21	24	13	11	14	9	3	2	4	8	3	5	8	5	6	4	3	19	6	4	6	11	18	10	3	10	15	8	8	11	14	7
bta-novel-miR-236	4	11	21	17	24	3	23	26	24	16	11	16	8	12	10	11	20	5	7	6	8	13	9	2	9	8	10	15	15	19	17	17	8	8	7	18	11	9	7
bta-novel-miR-237	0	0	2	1	1	0	1	1	1	1	0	1	1	0	1	1	0	0	2	1	1	1	0	0	1	0	0	1	0	1	2	1	1	1	0	3	1	2	0
bta-novel-miR-240	1	3	4	2	2	6	5	5	3	1	4	8	3	1	3	4	2	1	0	2	4	1	3	2	3	4	2	2	1	8	3	2	4	2	2	3	2	6	4
bta-novel-miR-241	0	18	12	12	13	1	33	21	28	21	16	23	14	13	9	8	16	7	1	6	11	8	12	4	8	10	3	6	22	17	18	7	1	14	20	12	24	14	9
bta-novel-miR-242	12	127	153	80	136	13	201	195	222	135	76	182	59	116	73	79	130	26	52	54	62	59	81	10	69	57	57	102	139	107	122	71	52	66	75	135	99	84	55
bta-novel-miR-244	2	38	59	22	31	1	64	82	81	73	52	70	35	39	37	26	37	15	28	45	30	45	38	7	35	35	17	28	44	34	37	15	33	18	44	37	72	50	48
bta-novel-miR-245	0	6	2	5	9	0	4	11	6	1	3	3	0	0	1	0	3	0	2	2	0	1	2	0	3	0	0	1	1	2	3	0	5	1	0	0	0	1	2
bta-novel-miR-246	0	0	0	0	0	0	0	0	0	0	0	0	0	0	0	0	0	0	0	0	0	0	0	0	0	0	0	0	0	0	0	0	0	0	0	3	0	0	0
bta-novel-miR-247	4	1	0	5	0	1	0	0	0	0	0	12	2	5	0	9	23	0	1	14	11	1	1	7	11	6	1	1	0	1	0	0	0	1	2	0	0	0	0
bta-novel-miR-248	2	7	7	4	7	0	8	4	8	4	7	10	7	5	4	4	7	3	1	8	3	4	9	1	5	2	4	1	6	5	3	3	5	4	6	6	7	6	3
bta-novel-miR-249	8	90	127	58	87	1	142	141	157	110	69	106	58	39	27	30	104	24	43	35	50	44	54	25	44	40	53	69	82	59	73	56	33	35	65	70	65	39	31
bta-novel-miR-250	0	6	6	6	14	7	7	15	6	5	4	10	2	17	2	3	10	5	3	1	8	3	7	0	4	11	3	5	6	12	5	12	5	4	5	15	10	6	7
bta-novel-miR-251	1	5	3	2	2	0	6	5	16	7	2	3	5	3	5	0	11	0	1	0	5	4	5	3	4	3	7	2	4	6	1	3	6	2	12	3	4	4	6
bta-novel-miR-252	0	1	2	2	0	0	3	4	4	3	4	4	2	2	1	2	2	0	1	4	1	1	3	1	1	2	1	1	2	1	3	1	0	1	2	2	1	2	1
bta-novel-miR-253	0	0	1	0	2	0	2	0	3	0	1	2	2	2	3	1	2	0	0	0	2	0	0	1	0	0	0	1	1	1	1	0	0	1	2	6	1	2	0
bta-novel-miR-254	1	11	19	14	22	2	25	27	24	15	10	15	8	13	7	9	19	3	6	7	8	9	9	2	10	7	9	14	16	19	15	15	7	8	8	18	8	9	7
bta-novel-miR-256	8	18	25	30	30	5	48	52	44	36	23	60	19	40	13	18	26	10	7	19	16	18	12	5	21	30	15	28	45	21	35	23	13	12	29	27	25	21	19
bta-novel-miR-257	0	0	0	0	0	0	6	1	1	7	0	0	0	0	0	10	2	0	0	18	1	0	2	0	0	0	0	0	1	0	0	0	0	1	0	1	0	0	1
bta-novel-miR-258	2	12	12	4	7	5	15	13	19	27	21	15	13	10	5	4	18	4	12	8	6	16	17	5	7	10	8	6	11	9	8	3	14	11	3	12	17	13	11
bta-novel-miR-259	0	0	0	0	0	0	0	0	0	0	0	0	0	9	0	0	0	0	0	1	0	0	0	0	0	0	0	0	0	0	0	0	0	0	0	0	0	0	0
bta-novel-miR-260	0	3	3	2	1	4	1	12	10	2	3	5	3	3	3	0	5	1	1	1	7	0	3	2	0	2	1	0	6	0	2	0	0	4	3	0	4	2	4
bta-novel-miR-261	5	29	22	30	32	11	29	38	33	47	14	33	20	18	19	20	29	9	8	9	10	8	12	4	10	18	13	12	32	27	31	17	10	13	21	39	18	21	11
bta-novel-miR-262	6	51	79	71	65	32	100	92	150	113	49	96	55	82	64	37	50	34	36	39	43	45	49	19	45	56	32	71	78	91	67	44	38	55	60	127	88	61	55
bta-novel-miR-263	25	334	491	294	252	44	411	531	589	549	357	525	309	219	253	161	334	131	165	267	228	235	277	93	172	201	111	170	313	222	249	176	245	236	342	254	289	239	203
bta-novel-miR-264	0	2	2	5	3	0	2	2	3	3	6	3	2	5	1	0	5	0	2	1	2	1	1	0	2	0	6	2	4	5	7	6	2	1	6	5	4	3	0
bta-novel-miR-265	0	5	6	4	4	1	5	15	11	5	8	7	6	1	3	3	4	3	3	5	4	7	4	1	3	2	2	1	6	7	8	5	4	7	0	3	11	5	3
bta-novel-miR-267	2	5	7	5	5	0	10	4	12	7	6	5	9	5	3	5	9	1	0	3	3	3	4	1	10	2	1	7	6	4	6	5	6	6	3	2	4	3	2
bta-novel-miR-268	0	3	7	4	5	1	7	12	11	5	6	13	5	4	2	3	3	1	2	2	3	4	3	1	1	3	4	4	8	5	5	3	4	8	5	9	7	6	5
bta-novel-miR-273	0	1	2	0	0	0	0	0	0	0	3	0	0	1	2	1	0	0	0	2	1	2	1	0	0	1	0	0	0	0	0	1	1	0	1	0	0	0	0
bta-novel-miR-274	0	0	0	0	0	0	0	0	0	0	1	0	0	1	0	1	0	0	0	2	1	2	0	0	0	0	0	0	0	0	0	1	1	0	1	0	0	0	0
bta-novel-miR-275	0	0	1	0	6	0	3	1	2	1	0	2	0	0	1	0	0	0	0	3	1	0	0	0	0	1	3	0	2	2	5	0	0	1	2	0	1	0	0
bta-novel-miR-276	5	29	40	28	23	5	47	80	103	66	47	81	36	18	27	14	47	17	29	46	38	33	45	11	32	32	15	23	39	31	43	33	40	29	40	30	51	40	39
bta-novel-miR-280	0	2	2	1	7	3	8	6	8	9	3	8	9	3	5	1	4	0	1	3	2	0	3	3	1	2	1	4	3	1	6	1	1	3	2	4	6	3	5
bta-novel-miR-281	0	6	7	2	5	0	12	3	8	6	2	7	2	1	1	4	0	0	0	0	0	3	1	0	0	0	1	1	3	2	3	6	2	2	1	5	1	4	2
bta-novel-miR-283	0	0	0	3	1	0	3	0	4	1	0	0	0	0	0	0	1	0	0	0	0	0	0	0	0	0	0	0	0	2	0	0	0	0	0	3	0	0	1
bta-novel-miR-284	0	6	3	0	1	0	6	1	3	4	2	4	2	2	1	0	2	1	2	1	1	1	3	2	1	0	0	0	0	2	3	0	0	1	0	0	0	1	0
bta-novel-miR-285	0	6	4	0	1	0	6	1	3	4	3	4	3	2	2	1	2	1	2	2	1	1	3	2	1	0	0	0	0	2	3	0	0	1	0	0	0	1	0
bta-novel-miR-286	1	11	11	7	10	5	18	23	28	21	12	23	17	9	10	6	12	4	8	13	10	11	8	2	8	9	3	6	18	15	19	12	9	11	14	11	15	14	9
bta-novel-miR-288	4	3	2	0	3	0	4	4	3	2	13	9	2	8	17	9	3	1	89	0	7	2	40	6	3	1	0	0	13	0	9	3	4	7	5	8	5	1	2
bta-novel-miR-289	0	1	0	1	3	1	4	6	7	7	4	7	4	2	3	0	3	0	1	1	6	0	0	0	2	1	1	1	2	1	4	4	1	0	1	4	1	0	4
bta-novel-miR-290	0	0	1	0	2	0	2	1	2	0	3	2	0	1	0	1	0	0	0	0	0	1	2	0	0	0	0	0	0	1	0	2	0	0	1	0	2	2	0
bta-novel-miR-291	0	8	8	2	2	0	7	9	6	3	10	2	9	2	3	3	0	1	6	2	1	9	9	1	4	3	1	2	2	1	1	0	1	1	1	0	3	5	5
bta-novel-miR-292	7	36	36	37	38	23	46	49	50	72	33	53	36	40	23	32	33	22	19	31	31	21	35	11	30	23	25	41	59	49	44	27	33	39	46	65	65	57	43
bta-novel-miR-294	1	1	0	1	2	1	1	0	3	2	1	2	2	3	1	3	3	3	2	1	3	4	3	1	3	2	2	1	1	0	0	2	1	1	1	1	2	1	1
bta-novel-miR-296	0	0	0	0	0	0	1	0	0	0	0	0	0	0	0	0	0	0	0	0	0	0	0	0	0	0	0	50	0	0	0	0	0	0	0	0	1	1	0
bta-novel-miR-297	0	0	1	6	11	10	5	25	10	28	0	16	0	40	94	22	70	6	0	0	1	60	6	27	11	1	0	0	0	1	0	0	20	0	0	3	0	1	0
bta-novel-miR-298	1	13	5	15	12	13	14	17	18	9	4	12	5	9	4	1	6	6	3	2	4	4	4	2	5	2	4	4	6	9	2	6	6	2	3	14	4	8	5
bta-novel-miR-300	9	62	68	61	44	7	90	123	165	107	93	148	47	41	34	46	66	19	37	47	39	41	35	10	44	41	32	41	72	53	58	42	55	27	55	75	97	62	57
bta-novel-miR-301	7	43	83	37	65	6	75	105	106	96	67	101	66	51	52	45	61	48	64	77	57	53	65	32	40	42	41	37	62	57	77	42	53	81	79	49	68	61	51
bta-novel-miR-302	5	73	68	31	89	7	69	139	118	72	44	89	44	58	49	55	43	18	28	78	43	53	39	12	48	44	35	46	50	81	64	60	76	57	132	105	84	65	39
bta-novel-miR-303	30	246	368	267	240	23	292	504	416	251	186	226	140	269	145	144	330	87	96	116	128	116	159	32	124	71	155	141	283	169	147	147	121	162	167	187	221	162	105
bta-novel-miR-304	137	1456	1232	1233	1319	188	2087	2441	2500	1688	1312	2038	809	826	634	650	1096	287	501	640	633	737	780	154	536	582	690	746	1189	904	907	701	594	802	895	1181	1081	818	844
bta-novel-miR-308	50	623	503	266	414	127	722	891	882	700	576	802	390	280	294	192	388	223	222	333	245	297	390	116	217	230	150	194	393	257	247	184	268	266	434	331	378	318	335
bta-novel-miR-309	34	266	416	224	362	60	434	771	802	411	450	540	248	197	156	210	270	64	90	191	132	143	394	64	151	168	140	139	291	339	259	200	220	188	403	302	234	187	136
bta-novel-miR-312	1	12	10	8	11	0	9	14	13	10	9	13	5	4	5	5	12	2	7	5	10	7	11	3	3	5	0	1	15	5	6	6	2	9	12	6	6	6	15
bta-novel-miR-314	0	0	0	1	0	0	3	3	1	0	2	0	1	1	1	2	9	1	2	0	0	0	0	1	0	0	0	0	1	1	0	0	0	0	0	2	0	2	1
bta-novel-miR-315	0	6	10	1	0	0	2	1	3	2	0	0	0	0	0	0	0	0	1	0	0	0	0	0	0	0	1	1	2	0	0	0	0	0	0	0	3	0	2
bta-novel-miR-316	0	0	3	1	2	1	7	1	2	4	1	4	2	0	1	2	0	1	0	1	3	1	2	0	0	0	0	0	4	1	2	0	0	0	1	1	4	0	1
bta-novel-miR-317	0	15	11	6	7	2	10	21	12	9	10	5	3	3	5	1	7	2	1	2	1	3	5	3	2	0	1	3	6	2	2	0	4	0	5	3	2	0	5
bta-novel-miR-318-0	4	99	181	113	32	0	176	246	70	55	83	44	52	43	72	26	80	10	80	89	38	65	82	12	124	124	3	15	80	46	35	18	72	79	39	58	172	78	141
bta-novel-miR-318-1	0	0	0	0	0	0	0	0	0	0	0	0	0	0	0	0	0	0	0	0	0	0	0	0	0	0	0	0	0	0	0	0	0	0	0	0	0	0	0
bta-novel-miR-320	0	1	2	2	0	0	7	3	1	1	7	5	3	4	3	3	12	1	10	1	4	4	3	0	6	5	0	2	0	0	2	5	1	1	1	2	1	9	3
bta-novel-miR-321	12	100	207	37	174	5	332	267	253	187	144	177	45	145	90	97	274	28	70	92	128	121	78	5	125	56	114	175	196	283	211	303	79	79	133	338	198	155	75
bta-novel-miR-322	194	1854	2582	1512	1264	214	4111	4025	3484	2379	1631	3742	1553	916	934	472	2363	727	828	991	854	718	932	516	1174	1087	397	831	1598	1075	1403	628	696	487	933	1240	1634	1062	1066
bta-novel-miR-324	3	48	62	14	55	6	65	95	65	48	35	38	22	21	23	25	60	29	15	17	33	39	19	4	36	13	19	32	37	28	28	23	16	8	27	29	29	24	12
bta-novel-miR-325-0	1	3	12	5	2	1	9	13	8	8	4	6	4	7	6	3	7	1	1	2	6	4	5	0	4	2	6	3	5	4	9	3	5	3	6	3	5	0	2
bta-novel-miR-325-1	0	0	0	0	0	0	0	0	0	0	0	0	0	0	0	0	0	0	0	0	0	0	0	0	0	0	0	0	0	0	0	0	0	0	0	1	0	0	0
bta-novel-miR-327	0	0	0	0	0	0	0	0	0	0	0	0	0	1	0	0	0	0	0	0	0	0	0	0	0	0	0	50	1	0	0	0	0	0	0	0	0	0	0
bta-novel-miR-328	0	2	0	0	1	0	1	0	2	2	0	0	0	0	0	0	0	0	2	2	0	0	2	0	1	1	0	0	1	0	0	1	0	3	1	0	2	0	0
bta-novel-miR-330	0	2	4	4	4	1	6	7	6	5	5	4	3	4	2	1	5	2	2	4	2	4	4	2	3	1	1	3	6	3	2	3	2	3	4	2	4	5	3
bta-novel-miR-331	1	4	7	8	6	0	8	9	9	12	6	8	6	1	3	4	12	1	3	2	2	0	2	2	5	3	0	2	3	6	5	7	4	1	4	9	4	2	7
bta-novel-miR-332	3	2	0	1	1	1	0	4	6	2	1	1	1	2	1	2	0	0	0	0	3	1	2	0	0	0	1	4	1	7	0	0	0	0	0	0	3	1	4
bta-novel-miR-333	0	0	0	0	0	0	0	0	0	0	0	0	0	0	0	0	0	0	0	0	0	0	0	0	0	0	5	0	0	0	0	0	0	0	0	0	0	0	0
bta-novel-miR-334	1	1	5	3	3	2	3	2	4	7	5	5	6	2	1	3	5	2	2	2	6	4	6	1	2	4	0	4	5	3	10	2	3	5	6	6	8	5	5
bta-novel-miR-336	0	5	4	6	7	0	5	4	5	6	5	6	2	8	5	2	3	1	1	2	2	6	5	0	3	2	2	3	5	3	4	3	5	4	5	3	1	3	1
bta-novel-miR-337	0	6	4	6	8	0	5	4	5	5	5	6	2	8	5	2	3	1	1	2	2	6	5	0	3	2	2	3	5	3	4	3	3	4	5	3	1	3	1
bta-novel-miR-338	0	2	3	2	3	0	4	4	5	6	2	5	0	1	1	0	1	1	0	1	3	1	2	0	1	1	1	2	4	0	2	2	0	2	2	2	1	1	1
bta-novel-miR-339	0	2	3	2	3	0	4	5	5	6	2	6	0	1	1	0	1	1	0	1	2	1	2	0	1	1	1	2	4	0	2	2	0	2	2	2	1	1	1
bta-novel-miR-340	0	0	0	0	0	0	0	0	0	0	0	0	0	0	0	0	0	0	0	0	0	0	0	0	4	0	0	0	0	0	0	0	0	0	0	0	0	0	0
bta-novel-miR-341	0	6	6	11	8	1	12	15	6	4	5	5	4	7	10	9	2	7	7	2	1	4	11	0	9	2	3	6	5	8	8	6	5	9	2	9	1	5	3
bta-novel-miR-342	3	21	14	14	11	5	13	29	31	19	30	28	12	11	8	9	25	7	5	9	13	9	23	2	11	18	11	9	12	14	8	6	11	12	17	15	21	13	12
bta-novel-miR-343	0	0	0	0	0	0	0	0	0	0	0	0	0	0	0	0	0	0	0	0	0	4	0	0	0	0	0	0	0	0	0	0	0	0	0	0	0	0	0
bta-novel-miR-345	2	3	3	1	3	1	6	9	10	6	9	9	4	5	5	12	15	4	11	2	7	9	11	5	10	5	1	1	4	4	5	3	2	6	2	4	4	7	2
bta-novel-miR-346	0	4	0	2	0	0	5	2	1	1	1	0	0	1	0	1	0	1	1	0	0	1	0	0	1	1	2	0	0	2	0	0	3	0	1	1	0	1	1
bta-novel-miR-347	0	0	1	3	0	0	0	0	0	0	0	3	0	6	0	0	0	0	0	0	0	0	0	0	0	0	0	0	0	0	0	0	0	0	0	0	0	0	0
bta-novel-miR-348	3	20	18	13	18	5	28	39	30	31	30	24	22	14	12	14	25	9	6	13	27	14	17	5	6	14	8	18	34	27	36	9	7	24	20	15	25	27	23
bta-novel-miR-349	4	32	69	55	57	8	87	102	112	97	59	129	51	59	46	35	53	13	26	46	30	33	41	5	43	30	29	60	69	53	64	49	30	28	52	66	74	48	63
bta-novel-miR-350	0	2	2	1	1	0	1	1	1	0	0	1	1	0	0	0	1	2	0	0	1	1	0	2	1	3	1	0	1	0	0	0	1	1	0	1	0	0	0
bta-novel-miR-353	0	0	0	0	0	0	0	0	0	0	0	0	0	0	0	0	0	0	0	0	0	0	0	0	0	0	0	0	0	0	0	0	2	0	0	0	0	0	0
bta-novel-miR-354	0	0	0	0	0	0	0	0	0	0	0	0	0	0	0	0	0	0	0	0	0	0	0	0	2	0	0	0	0	0	0	0	0	0	0	0	0	0	0
bta-novel-miR-355	0	7	21	13	9	13	22	34	27	25	14	19	15	12	9	11	16	4	11	9	11	6	12	4	10	13	6	9	13	4	7	10	14	11	11	6	10	9	14
bta-novel-miR-356	0	1	6	3	6	1	13	12	13	6	6	9	4	7	5	6	6	3	4	3	3	4	6	3	6	7	3	6	6	7	9	3	5	3	5	9	8	9	2
bta-novel-miR-357	0	4	3	5	2	0	2	6	2	3	1	4	5	1	2	1	7	3	4	6	3	1	2	4	6	3	0	1	2	3	5	1	4	3	3	3	5	2	3
bta-novel-miR-358	4	66	78	49	34	10	71	57	90	82	45	86	38	35	37	26	55	17	28	23	26	21	31	14	27	36	18	30	43	49	38	33	29	27	45	50	43	43	16
bta-novel-miR-359	2	0	1	3	8	0	3	2	1	1	2	0	2	0	0	4	0	1	1	3	2	0	1	0	3	1	0	1	3	1	3	2	3	0	1	0	5	1	0
bta-novel-miR-360	0	1	0	2	0	0	2	1	1	0	0	0	1	0	0	0	1	0	0	0	1	0	0	0	0	0	0	0	0	0	0	0	1	2	1	0	0	0	0
bta-novel-miR-361	1	2	4	1	3	2	3	6	5	5	2	4	3	4	2	2	2	2	3	2	4	3	3	1	1	1	1	3	6	4	4	2	1	3	6	2	5	2	5
bta-novel-miR-362	1	2	4	1	3	2	3	6	5	5	2	6	3	4	4	2	2	2	3	2	4	3	3	1	1	1	1	3	6	4	5	2	1	3	7	2	7	4	6
bta-novel-miR-363	0	3	4	0	4	0	1	0	6	1	3	2	3	3	0	0	0	2	0	3	1	3	0	0	0	0	2	0	3	3	8	3	0	0	3	1	2	2	0
bta-novel-miR-364	0	4	12	5	5	2	21	13	8	4	35	6	3	1	2	3	7	1	4	7	8	7	13	13	7	8	4	2	1	1	3	0	10	1	5	2	8	3	3
bta-novel-miR-366	0	0	0	0	0	0	0	0	0	0	0	0	0	0	0	0	0	0	0	0	0	0	0	0	0	0	0	0	0	0	0	0	0	0	2	0	0	0	0
bta-novel-miR-368	0	0	0	0	0	0	1	6	4	4	0	12	1	0	4	0	1	0	0	2	0	0	0	1	2	2	0	0	2	3	2	1	0	0	0	0	2	0	1
bta-novel-miR-369	3	3	3	2	1	0	6	2	1	5	1	1	3	4	2	0	2	2	2	2	1	1	0	0	1	1	6	0	0	3	4	2	2	0	0	1	0	1	1
bta-novel-miR-370	0	0	3	0	0	0	1	0	0	0	0	0	0	0	0	0	0	0	0	0	0	0	0	0	0	0	0	0	0	0	0	0	0	0	2	0	0	0	0
bta-novel-miR-371	6	0	1	1	1	0	0	1	1	4	2	0	1	0	9	0	1	1	2	1	4	1	4	1	0	0	0	20	1	1	0	0	5	0	0	2	1	3	2
bta-novel-miR-372	1	3	2	3	2	1	2	4	3	1	1	3	1	1	3	4	3	0	1	4	2	2	4	1	2	2	2	2	3	3	1	2	3	3	1	4	3	4	3
bta-novel-miR-373	1	4	3	4	3	2	2	4	3	1	1	4	1	1	4	5	3	0	2	5	2	3	4	1	2	2	2	3	3	3	2	3	4	4	2	5	3	4	3
bta-novel-miR-375	1	2	2	2	2	1	2	3	2	1	1	3	1	1	2	4	2	0	1	4	2	1	4	1	2	2	2	2	2	2	1	2	3	3	1	4	3	3	3
bta-novel-miR-376	1	1	5	3	3	0	5	6	6	5	4	8	3	4	4	1	3	0	2	2	1	4	1	1	2	5	1	3	6	5	4	3	2	2	3	3	3	6	3
bta-novel-miR-377	8	43	34	34	65	18	81	79	74	29	28	49	26	36	41	24	46	17	15	16	14	15	25	8	20	26	12	40	47	40	49	40	17	23	34	19	13	18	13
bta-novel-miR-378	1	9	21	10	17	6	37	30	37	17	11	20	6	18	10	5	7	5	8	4	8	5	6	3	4	6	7	16	20	13	16	18	12	8	12	18	13	7	4
bta-novel-miR-379	0	0	0	0	0	0	0	0	0	0	0	0	0	0	0	0	0	0	0	0	0	0	0	0	0	0	0	1	0	0	0	0	0	0	0	0	0	0	0
bta-novel-miR-380	4	4	10	3	5	0	3	6	4	7	3	7	2	3	2	0	6	1	0	4	2	1	1	0	5	2	0	4	5	8	4	3	1	2	1	7	3	1	2
bta-novel-miR-381	19	159	201	146	204	25	301	385	357	197	169	282	116	175	113	115	207	41	93	86	93	80	136	28	104	114	65	86	178	124	150	107	89	99	124	164	137	102	88
bta-novel-miR-382	0	1	0	0	1	1	3	1	2	0	1	2	0	0	0	0	0	1	0	0	0	0	0	0	1	1	0	1	1	1	1	0	0	1	0	0	0	0	0
bta-novel-miR-383	27	48	66	40	34	7	41	33	24	12	38	29	47	32	58	40	71	31	61	42	41	49	71	46	44	32	9	26	23	36	45	40	74	54	23	57	64	50	44
bta-novel-miR-384	1	16	8	6	3	0	14	12	20	9	5	10	16	4	7	3	8	1	2	0	12	6	5	1	4	4	5	6	16	10	8	5	5	6	5	9	9	3	5
bta-novel-miR-385	2	37	63	29	36	2	57	48	45	38	23	50	29	33	25	8	41	8	13	14	9	16	20	4	21	16	21	25	37	28	35	23	22	31	28	39	27	19	14
bta-novel-miR-389	1	4	3	6	8	1	7	7	9	9	4	9	4	4	1	2	5	0	2	4	2	4	3	1	3	2	7	2	8	2	4	5	3	2	5	6	7	3	2
bta-novel-miR-390	4	18	31	15	21	5	17	39	43	35	35	26	19	16	18	8	13	2	15	12	14	18	17	6	12	19	9	8	21	27	12	23	11	9	16	25	25	23	11
bta-novel-miR-391	1	0	0	0	0	0	0	0	0	0	0	5	1	1	0	4	4	0	0	2	3	0	0	0	3	10	0	0	0	2	7	0	0	0	1	0	0	0	0
bta-novel-miR-392	0	0	0	0	0	0	0	0	0	0	0	0	0	3	0	0	0	0	0	0	0	0	0	0	0	0	0	0	0	0	0	0	0	0	0	0	0	0	0
bta-novel-miR-393	0	0	0	0	0	0	0	0	0	0	0	0	2	0	0	0	0	0	0	0	0	0	0	0	0	0	0	0	0	0	0	0	0	0	0	0	0	0	0
bta-novel-miR-394	8	56	96	73	80	20	149	110	90	51	47	96	53	63	34	28	70	39	24	21	34	40	56	15	36	34	32	53	99	70	68	69	27	18	31	54	43	33	35
bta-novel-miR-397	2	1	0	1	3	0	1	1	1	3	1	3	2	2	2	1	3	3	2	2	3	2	2	1	1	0	0	1	3	1	1	3	2	1	1	2	2	2	1
bta-novel-miR-399	13	6	11	24	20	11	15	16	13	20	27	26	36	17	13	13	33	56	32	35	46	35	25	21	24	13	11	12	17	19	13	40	16	20	6	19	29	34	28
bta-novel-miR-401	1	2	1	1	2	0	4	6	10	5	2	8	10	9	5	4	9	12	5	2	1	13	1	12	3	4	2	5	5	1	2	6	2	1	0	3	4	6	5
bta-novel-miR-402	0	0	3	0	1	1	2	1	3	1	2	2	2	0	1	0	8	1	1	1	0	5	3	10	2	0	2	2	3	3	1	6	2	5	1	3	1	2	2
bta-novel-miR-403	1	1	1	1	2	0	1	9	5	1	1	3	1	0	5	1	1	2	1	0	1	2	3	1	1	1	0	1	1	1	0	0	1	0	2	0	4	1	0
bta-novel-miR-404	5	2	1	7	8	0	13	11	14	10	17	10	16	23	7	17	13	15	8	11	15	17	9	12	18	13	3	7	5	3	4	13	4	3	3	6	6	5	2
bta-novel-miR-405	10	80	96	67	81	7	113	224	194	156	145	168	95	60	33	60	114	47	47	63	66	91	63	21	50	42	38	29	80	38	50	31	67	49	75	63	85	61	63
bta-novel-miR-406	0	0	2	0	1	0	3	4	0	0	1	1	0	2	1	0	0	0	0	0	1	0	0	0	0	2	1	0	3	0	1	0	0	0	0	2	2	1	2
bta-novel-miR-407	6	4	3	8	10	2	10	4	8	5	15	9	13	8	6	7	13	22	8	19	18	20	9	5	12	7	12	11	12	12	8	9	9	11	5	4	14	17	18
bta-novel-miR-408	0	0	0	0	0	0	28	0	0	15	0	0	0	2	0	14	4	0	0	15	0	0	4	0	2	5	0	1	0	0	0	0	0	0	0	0	0	1	0
bta-novel-miR-409	1	2	3	3	2	0	1	3	4	6	6	4	10	7	3	2	5	4	2	2	2	1	2	0	1	2	4	1	7	8	3	3	3	3	5	3	4	2	3
bta-novel-miR-410	1	1	3	3	2	0	1	3	4	6	4	5	4	6	2	2	3	2	1	2	1	1	2	0	1	1	4	1	7	6	2	3	3	3	4	3	1	2	3
bta-novel-miR-411	0	1	1	1	2	1	8	5	6	1	2	3	1	1	2	1	3	1	2	1	2	3	4	0	0	0	2	0	5	2	3	1	1	0	1	3	3	3	2
bta-novel-miR-414	9	139	133	115	136	32	166	285	293	195	89	254	102	76	68	74	91	45	51	84	61	63	103	24	76	78	45	77	110	103	108	88	54	81	152	128	95	85	88
bta-novel-miR-415	0	0	0	0	1	0	0	0	0	0	0	1	0	0	0	0	1	0	0	0	0	0	0	0	0	0	0	0	0	0	0	4	2	0	0	0	0	0	0
bta-novel-miR-418	2	3	5	4	1	0	4	8	6	2	4	5	2	4	1	7	2	1	1	2	3	0	2	1	2	0	3	5	8	2	3	4	4	6	3	0	3	4	3
bta-novel-miR-419	12	68	112	59	58	18	62	188	160	105	127	167	52	87	55	79	161	47	45	49	60	61	104	19	40	62	32	49	93	72	96	43	58	71	64	102	122	70	67
bta-novel-miR-421	0	4	1	0	0	0	3	1	1	0	0	2	1	3	0	1	0	0	1	1	1	0	0	0	2	0	0	1	2	0	3	0	0	0	0	1	1	0	0
bta-novel-miR-422	6	3	3	9	8	4	7	10	7	6	8	16	18	10	5	11	12	25	19	16	18	25	10	10	15	7	2	7	18	5	6	9	9	18	5	9	12	17	11
bta-novel-miR-424	0	2	1	5	3	0	9	6	10	4	0	16	4	5	4	3	7	1	0	1	0	4	4	0	3	2	3	3	4	2	1	3	0	1	2	8	4	2	0
bta-novel-miR-425	6	24	23	16	16	4	36	52	47	39	23	48	21	13	22	24	14	12	15	26	21	16	38	5	20	10	16	15	30	39	25	12	18	15	19	37	49	21	36
bta-novel-miR-426	0	3	8	2	8	1	10	8	5	6	4	5	8	7	2	3	3	0	1	3	1	2	3	0	3	1	8	4	2	5	6	4	7	3	4	4	5	4	1
bta-novel-miR-428	15	79	135	93	135	34	230	241	232	180	97	222	85	99	66	68	127	44	60	66	69	77	76	20	77	63	61	95	141	130	118	84	55	55	93	135	101	77	56
bta-novel-miR-429	1	2	6	0	1	0	6	9	10	2	6	2	6	4	0	4	3	0	0	2	1	0	4	1	4	0	0	0	8	3	9	0	2	1	6	2	4	2	1
bta-novel-miR-431	4	13	14	8	3	1	16	9	10	14	39	16	5	14	7	10	7	4	11	7	2	4	16	6	4	3	1	1	9	2	4	7	1	3	6	2	2	5	4
bta-novel-miR-432	7	9	22	5	23	13	16	11	56	29	23	25	100	55	24	26	65	32	21	24	6	78	12	74	37	23	3	13	7	7	5	27	17	11	7	13	5	10	9
bta-novel-miR-433	0	14	24	13	12	3	29	32	30	22	16	23	7	10	11	2	15	6	3	2	2	1	3	2	8	8	17	13	23	3	12	4	12	2	5	15	11	9	14
bta-novel-miR-437	2	49	64	39	48	11	116	160	134	59	36	109	28	52	29	14	77	18	19	28	30	23	47	9	40	33	31	53	68	54	50	51	25	17	22	36	39	35	27
bta-novel-miR-438	0	30	65	26	18	3	28	29	17	26	17	13	7	17	22	6	22	6	8	10	3	7	8	1	15	12	42	28	32	22	24	28	18	6	7	33	23	13	19
bta-novel-miR-439	4	59	65	44	57	15	85	114	127	112	104	117	69	66	72	33	57	45	50	67	54	51	61	23	57	36	32	61	74	64	70	31	47	43	65	93	94	51	48
bta-novel-miR-440	15	8	10	12	14	2	30	26	25	18	24	15	27	37	16	30	31	47	13	38	34	49	25	16	25	20	8	54	20	5	17	22	12	19	11	17	19	19	12
bta-novel-miR-441	35	271	330	204	440	72	345	606	574	422	316	432	224	311	201	175	260	102	93	143	214	140	200	30	133	131	161	173	404	243	283	209	154	238	327	317	290	204	204
bta-novel-miR-442	0	13	34	28	9	5	50	45	44	54	18	46	17	9	7	0	18	2	12	20	2	7	10	3	26	8	8	9	16	14	26	1	34	5	21	19	14	10	11
bta-novel-miR-443	2	5	7	8	7	0	9	16	20	18	12	14	10	9	11	2	7	0	6	11	8	9	7	3	4	9	5	5	7	6	14	0	4	5	10	4	12	6	7
bta-novel-miR-444	0	1	2	2	4	0	4	2	6	3	1	5	4	2	2	0	1	1	0	0	1	2	0	0	0	2	0	1	3	1	3	1	1	2	1	6	2	1	0
bta-novel-miR-445	0	0	0	0	0	0	0	0	0	0	0	0	0	0	0	0	0	0	0	0	0	0	0	0	0	0	0	3	0	0	0	0	0	0	0	0	0	0	0
bta-novel-miR-446	69	402	486	301	527	87	921	971	735	461	317	565	264	318	233	183	511	170	127	145	214	209	258	85	208	214	149	224	432	328	458	247	152	190	272	286	269	195	187
bta-novel-miR-448	3	5	1	2	0	0	1	0	2	0	0	0	2	2	1	1	0	0	1	1	0	1	2	0	0	0	1	2	0	0	0	0	1	0	0	0	1	0	0
bta-novel-miR-449	0	0	0	4	5	0	7	6	6	3	1	7	3	3	3	1	1	1	4	1	2	0	0	0	1	1	2	1	2	3	7	2	0	0	3	2	2	0	3
bta-novel-miR-450	2	4	3	3	8	3	6	8	6	1	3	2	1	3	2	3	5	1	2	6	4	3	2	1	1	3	2	3	6	8	5	9	4	8	3	7	5	5	5
bta-novel-miR-451	0	0	0	1	0	0	0	0	0	0	0	0	0	0	0	0	0	0	0	0	0	0	0	0	0	0	0	79	0	0	0	0	0	0	0	0	0	0	0
bta-novel-miR-452	0	4	0	0	0	0	0	0	1	1	1	0	1	0	0	0	2	0	0	0	0	0	0	0	0	0	0	0	1	0	0	3	0	0	1	0	0	1	0
bta-novel-miR-453	0	0	1	0	0	0	0	0	1	0	0	0	0	0	1	5	0	0	0	0	0	1	0	0	0	2	0	0	0	0	0	1	0	2	0	0	0	0	0
bta-novel-miR-454	0	4	9	10	2	3	13	23	20	13	7	14	4	4	4	5	8	3	4	5	11	4	7	1	1	5	3	4	21	3	13	5	1	2	7	8	6	12	2
bta-novel-miR-455	3	24	26	11	8	2	22	34	23	28	22	40	27	7	13	7	27	6	16	23	12	9	18	13	18	17	2	5	13	9	12	2	18	8	14	9	22	18	25
bta-novel-miR-456	0	0	0	0	0	0	0	1	0	0	0	0	0	0	0	0	0	0	0	0	0	1	0	0	0	0	0	0	0	0	0	0	0	3	0	0	0	0	0
bta-novel-miR-457	31	54	75	68	65	7	160	39	67	33	99	48	36	95	53	45	87	27	22	43	27	21	36	27	19	25	56	31	77	44	60	20	32	14	23	34	58	16	23
bta-novel-miR-458	3	14	8	10	33	3	29	19	27	16	17	12	5	7	5	4	10	1	3	4	0	3	7	0	2	3	3	11	12	9	8	2	3	11	8	4	2	2	3
bta-novel-miR-459	2	1	3	6	1	0	5	7	3	1	1	2	0	7	6	2	6	0	5	7	0	6	3	0	4	5	2	1	5	6	3	5	5	1	3	6	4	3	1
bta-novel-miR-460	0	4	7	8	6	1	10	5	1	0	0	2	1	1	7	3	5	2	1	3	3	1	6	2	1	4	4	3	2	11	3	1	4	3	2	12	3	4	4
bta-novel-miR-461	7	58	87	53	76	13	143	119	118	60	49	120	42	51	49	30	63	24	34	34	28	33	45	6	38	28	36	87	88	60	58	48	35	34	42	58	47	48	40
bta-novel-miR-463	0	7	4	4	6	0	9	11	8	4	2	5	1	5	4	0	3	4	0	1	2	2	4	0	0	0	0	4	7	5	5	7	1	0	1	3	1	0	1
bta-novel-miR-464	0	0	0	0	0	0	0	0	0	0	0	0	0	0	0	0	0	0	0	0	0	48	0	0	0	0	0	0	0	0	0	0	0	0	0	0	0	0	0
bta-novel-miR-466	1	8	8	7	16	1	8	28	17	10	11	7	13	4	3	2	15	3	10	4	8	10	8	2	8	1	4	3	6	6	14	4	5	9	7	10	16	16	7
bta-novel-miR-467	1	0	0	0	0	0	0	0	0	0	0	1	0	0	0	2	3	0	0	2	1	0	0	1	2	2	0	0	0	1	0	0	0	0	1	0	0	0	0
bta-novel-miR-468	0	0	0	1	0	0	0	0	1	1	0	2	0	1	0	0	2	0	0	1	3	1	0	0	0	0	0	0	0	0	0	0	0	0	0	0	0	0	0
bta-novel-miR-471	0	4	4	2	2	0	5	2	4	5	2	4	0	5	1	1	5	1	1	3	0	1	1	0	2	2	0	0	8	1	1	1	0	3	5	2	3	2	7
bta-novel-miR-473	0	4	5	6	13	1	11	7	8	3	4	7	2	1	3	5	7	1	3	3	2	3	0	0	3	0	1	4	7	6	3	1	1	3	4	2	5	1	1
bta-novel-miR-475	0	15	9	3	13	14	27	28	37	22	48	34	18	9	10	12	7	12	5	12	20	15	12	12	6	13	0	8	10	10	14	12	13	9	11	8	20	11	16
bta-novel-miR-477	0	2	3	1	2	0	1	0	3	3	1	2	0	2	1	2	1	0	2	0	0	1	3	0	0	0	0	0	0	0	0	4	2	0	1	0	0	0	1
bta-novel-miR-478	0	0	6	2	3	1	1	2	2	3	2	2	0	2	1	3	1	0	0	0	0	0	0	0	0	0	3	0	2	0	4	1	0	8	0	0	1	1	0
bta-novel-miR-479	7	61	61	38	45	1	98	107	73	58	40	107	24	44	36	32	47	6	31	17	15	28	19	2	25	17	20	33	54	67	48	51	27	23	41	54	58	24	19
bta-novel-miR-481	8	38	58	58	99	7	138	97	101	64	45	100	35	47	32	21	45	20	17	21	30	23	23	10	28	19	22	63	84	65	59	48	29	31	43	87	47	35	30
bta-novel-miR-484	87	26	58	22	27	3	37	38	29	21	27	28	28	30	40	25	44	16	39	49	34	19	45	26	35	32	25	24	45	39	50	23	51	20	13	33	31	25	28
bta-novel-miR-485	400	110	341	97	116	30	149	164	114	119	158	130	147	111	567	137	180	61	632	280	190	91	340	109	110	103	87	989	297	181	230	104	215	74	105	74	161	105	137
bta-novel-miR-487	0	4	6	2	1	8	6	10	11	8	7	11	5	5	6	0	7	0	7	5	4	3	5	4	3	3	2	2	6	3	1	2	4	6	7	6	7	4	7
bta-novel-miR-489	0	0	0	0	0	0	0	1	0	0	0	0	0	0	0	0	0	0	0	0	0	0	0	0	0	0	0	0	1	0	0	4	0	0	0	0	0	0	0
bta-novel-miR-490	3	11	11	9	9	2	15	35	21	12	14	12	9	8	4	14	10	2	11	6	3	11	6	2	4	7	0	4	15	10	13	2	3	6	9	7	12	11	16
bta-novel-miR-491-0	0	0	0	0	0	0	0	0	0	0	0	0	0	0	0	0	0	0	0	0	0	0	0	0	0	0	0	0	0	0	0	0	0	0	0	0	0	0	0
bta-novel-miR-491-1	1	20	28	20	14	7	23	24	18	10	7	8	8	27	20	8	6	5	13	8	5	3	11	17	8	13	17	22	24	24	18	19	20	12	20	29	29	12	15
bta-novel-miR-492	0	4	9	2	3	1	5	9	11	7	7	4	3	2	5	1	0	1	3	5	4	4	3	2	3	0	3	3	9	7	9	1	0	2	6	9	6	6	1
bta-novel-miR-493	0	1	1	3	0	0	3	6	4	2	0	3	1	0	0	0	0	1	1	0	1	0	2	2	0	0	0	0	0	2	1	3	0	0	1	1	1	0	0
bta-novel-miR-494	5	11	14	8	16	2	22	34	41	13	14	17	16	5	8	3	10	2	8	6	8	7	5	1	5	8	13	3	7	17	10	10	12	14	16	5	13	6	14
bta-novel-miR-495	1	6	13	15	12	3	8	31	23	23	20	27	8	8	13	11	4	15	12	17	14	7	13	5	16	5	10	8	15	13	13	10	11	8	9	14	14	15	10
bta-novel-miR-496	2	29	34	23	21	2	23	60	53	34	21	29	19	20	15	7	15	15	10	18	20	17	28	3	19	18	15	11	28	16	23	34	14	56	38	19	22	29	9
bta-novel-miR-497	3	12	28	10	10	3	20	25	30	20	22	27	10	11	2	17	28	1	8	3	8	9	2	0	2	7	6	14	16	9	7	1	9	5	12	20	7	8	16
bta-novel-miR-498	21	235	279	112	209	60	346	305	408	265	180	223	144	93	107	104	216	74	61	64	93	115	94	41	82	107	96	143	187	118	146	99	120	102	156	163	160	117	95
bta-novel-miR-499	1	27	24	22	19	3	51	56	44	21	23	32	11	11	11	2	16	4	6	6	5	5	13	3	8	5	4	6	19	14	14	1	9	5	9	8	15	7	9
bta-novel-miR-500	0	0	0	0	0	0	0	0	0	0	1	0	0	0	0	0	1	0	8	0	0	2	0	0	0	0	0	0	0	0	0	0	0	0	0	0	0	0	0
bta-novel-miR-501	0	0	0	0	0	0	0	0	0	0	0	0	0	0	0	3	0	0	0	0	0	0	0	0	0	0	0	0	0	0	0	0	0	0	0	0	0	0	0
bta-novel-miR-502	6	14	15	6	6	1	7	5	11	8	9	10	12	5	12	13	22	6	16	9	10	8	12	6	8	6	4	7	4	4	9	4	13	10	9	8	8	14	10
bta-novel-miR-503	6	15	20	8	9	1	9	10	11	8	11	10	13	5	15	15	29	9	23	11	11	10	17	7	12	6	4	7	5	7	11	7	15	13	9	11	12	16	13
bta-novel-miR-505	0	0	0	0	0	0	0	0	0	0	0	0	0	0	0	0	0	0	0	0	0	0	0	0	0	0	4	0	0	0	0	0	0	0	0	0	0	0	0
bta-novel-miR-506	25	7	9	10	8	0	12	13	9	13	42	11	10	9	11	15	22	2	15	17	12	10	39	10	10	16	21	12	9	9	20	10	22	6	5	8	13	8	14
bta-novel-miR-508	0	0	0	0	0	0	0	0	0	0	2	0	0	0	0	0	0	0	0	0	0	0	0	0	0	0	0	0	0	0	0	0	0	0	0	0	0	0	0
bta-novel-miR-509	0	4	6	4	2	0	9	11	6	0	3	0	2	2	2	4	1	1	2	1	2	1	1	1	0	1	3	0	0	1	3	0	0	5	3	2	3	2	2
bta-novel-miR-510	0	0	0	1	1	0	0	0	3	1	0	3	0	0	1	1	1	0	0	0	1	1	2	0	0	0	0	2	2	0	0	3	0	0	0	1	4	0	0
bta-novel-miR-511	0	0	4	1	0	0	1	1	3	0	1	3	2	2	0	0	1	0	0	0	0	0	0	0	0	0	4	0	0	1	0	1	0	1	1	3	1	0	0
bta-novel-miR-512	0	0	4	0	3	0	1	2	3	2	4	0	1	2	2	0	2	0	1	1	1	0	1	0	0	1	0	1	8	2	1	3	0	1	1	3	0	3	1
bta-novel-miR-513-0	1	4	12	4	8	0	16	24	24	11	15	18	7	8	5	6	6	8	4	9	6	7	17	2	7	5	0	6	9	4	8	3	12	10	6	10	10	7	7
bta-novel-miR-513-1	0	3	11	2	5	1	3	9	8	14	9	9	3	3	2	2	13	2	4	3	6	7	4	0	1	2	4	0	5	8	3	1	3	4	2	3	6	4	6
bta-novel-miR-514	50	810	1040	880	542	65	1573	1734	1417	793	394	1008	296	466	455	238	983	99	233	300	277	294	308	49	543	479	229	274	688	590	658	285	275	302	457	618	601	383	441
bta-novel-miR-515	32	14	12	54	46	12	32	37	33	29	33	52	67	36	40	47	69	111	61	64	81	81	47	39	72	40	12	20	39	35	31	49	33	62	26	45	58	66	55
bta-novel-miR-516	0	0	0	0	0	2	1	8	0	1	0	0	2	0	0	2	4	0	0	1	0	0	0	0	0	0	1	0	2	1	0	0	2	0	1	2	0	0	0
bta-novel-miR-517	2	1	0	0	0	0	0	0	0	0	0	1	0	0	0	0	1	0	0	0	0	0	0	1	0	0	0	0	0	0	0	8	2	0	0	0	4	0	0
bta-novel-miR-518	0	1	5	0	3	0	1	3	1	2	2	0	0	1	2	1	1	0	0	1	0	1	1	2	0	3	0	0	2	1	1	0	3	1	0	2	2	1	3
bta-novel-miR-519	7	46	44	34	45	0	79	51	42	72	53	78	39	39	19	19	50	14	31	28	14	28	16	7	31	26	23	35	54	43	35	31	45	22	55	59	47	22	42
bta-novel-miR-520	1	25	36	18	21	1	56	39	34	29	14	9	13	25	28	22	39	6	8	12	16	21	14	5	23	16	9	35	40	15	27	12	21	11	17	27	29	18	20
bta-novel-miR-521	0	1	0	0	1	0	1	2	1	4	2	1	0	0	0	2	0	0	0	0	0	0	0	0	0	0	0	0	2	0	0	2	2	0	2	0	1	0	4
bta-novel-miR-522	0	1	6	4	4	1	1	0	4	8	3	7	5	1	8	2	3	2	3	5	2	3	4	0	3	1	0	0	5	1	9	1	3	4	5	1	5	2	1
bta-novel-miR-523	0	0	1	0	0	0	3	0	0	0	0	0	0	1	1	0	0	0	0	0	0	0	0	1	0	0	0	0	0	0	0	0	0	0	0	0	0	0	4
bta-novel-miR-524	0	3	2	2	2	0	3	3	2	3	2	3	1	3	1	1	2	1	1	2	1	1	1	1	1	0	1	2	2	2	2	2	1	1	2	3	2	1	1
bta-novel-miR-527-1	0	0	0	0	0	0	0	0	0	0	0	0	0	1	0	0	0	0	0	1	0	0	0	0	0	0	0	0	0	0	0	0	0	0	0	0	0	0	0
bta-novel-miR-532	0	0	0	0	0	2	0	0	0	0	0	0	0	0	0	0	0	0	0	0	0	0	0	0	0	0	0	0	0	0	0	0	0	0	0	0	0	0	0
bta-novel-miR-533	0	1	1	1	1	0	2	0	1	0	1	1	0	0	0	0	1	0	2	1	0	1	1	3	3	6	0	1	1	0	1	0	1	1	1	2	0	0	1
bta-novel-miR-535	1	6	13	11	7	1	12	18	14	11	9	14	7	4	3	2	12	4	7	5	11	4	8	2	7	7	0	2	8	3	7	2	6	3	8	5	5	4	5
bta-novel-miR-537	1	13	9	6	15	2	15	32	18	24	15	27	15	10	11	5	19	8	5	2	5	2	9	2	4	5	4	3	17	7	12	9	0	6	8	7	14	13	11
bta-novel-miR-538	1	2	1	8	1	0	5	4	3	3	2	5	4	2	3	3	4	2	3	3	5	7	19	4	2	2	7	61	11	13	7	14	8	10	4	5	11	18	17
bta-novel-miR-539	1	2	3	4	2	0	3	5	6	4	5	5	2	1	1	0	1	0	2	3	1	2	3	1	1	2	1	1	5	3	5	0	2	2	2	4	2	3	2
bta-novel-miR-542	24	208	234	178	274	30	386	434	387	212	138	264	111	204	121	100	252	70	83	86	115	119	158	43	105	105	71	125	249	178	228	136	114	118	114	193	138	126	113
bta-novel-miR-543-0	1	9	17	13	15	4	23	14	16	16	10	15	7	6	5	6	9	7	6	6	11	5	5	2	4	9	2	1	12	9	17	10	3	2	15	9	10	3	3
bta-novel-miR-543-1	0	0	0	0	0	0	0	0	0	0	0	0	0	0	0	0	0	0	0	0	0	0	0	0	0	0	0	0	0	0	0	0	0	0	0	0	0	0	0
bta-novel-miR-544	0	4	2	2	8	0	6	2	2	0	1	4	0	4	0	0	1	0	2	4	2	1	4	0	1	0	0	1	0	0	2	2	0	0	0	1	1	4	0
bta-novel-miR-545	0	0	0	0	0	0	0	0	0	0	0	0	0	0	0	0	0	0	0	0	0	0	0	0	0	0	0	3	0	0	0	0	0	0	0	0	0	0	0
bta-novel-miR-546	5	60	94	49	69	37	99	182	170	167	87	192	66	75	75	93	94	31	75	81	72	77	58	19	66	54	64	60	73	108	82	112	80	64	73	108	95	67	70
bta-novel-miR-547	1	1	0	0	0	0	1	1	1	1	1	4	0	2	2	0	0	0	2	0	0	0	0	0	1	0	0	0	1	3	0	1	0	1	0	0	0	0	0
bta-novel-miR-548	0	10	12	4	4	1	15	15	17	13	7	12	7	5	2	2	6	3	3	2	2	4	4	1	4	2	7	10	5	3	5	5	6	4	3	7	9	3	3
bta-novel-miR-549	0	11	12	4	4	1	15	17	17	13	7	13	8	5	2	2	8	3	3	2	2	4	4	1	4	2	7	10	5	4	6	5	6	4	3	7	10	3	3
bta-novel-miR-551	0	1	3	1	0	0	6	6	1	0	0	5	0	2	0	0	1	0	3	0	0	1	0	0	0	1	0	0	0	0	0	1	0	0	1	1	1	0	0
bta-novel-miR-552	0	0	0	0	0	0	0	0	0	0	11	0	1	9	0	0	0	0	0	0	0	0	0	0	0	2	0	0	0	0	2	2	0	0	0	5	0	0	3
bta-novel-miR-553	0	1	1	0	1	0	1	1	1	0	0	1	4	1	1	0	0	1	0	0	0	1	1	0	1	1	0	1	0	0	0	0	1	1	0	0	16	0	1
bta-novel-miR-554	1	5	5	4	5	0	9	5	1	1	1	2	1	1	2	2	4	0	0	2	3	4	1	0	0	2	3	2	3	6	4	7	3	1	0	8	4	1	1
bta-novel-miR-555	0	0	0	0	0	0	0	0	0	0	0	0	0	0	0	0	0	0	0	0	0	5	0	0	0	0	0	0	0	0	0	0	0	0	0	0	0	0	0
bta-novel-miR-556	24	206	231	135	189	29	348	440	379	223	203	288	99	133	86	85	142	37	97	103	67	78	99	7	112	57	61	105	138	103	84	76	67	89	118	115	132	110	129
bta-novel-miR-557	2	53	73	28	59	4	75	53	87	50	45	52	25	39	29	22	47	23	17	20	23	21	36	9	16	12	22	37	31	37	20	31	17	14	29	46	25	20	15
bta-novel-miR-558	0	9	12	7	3	0	8	15	6	13	11	18	13	4	5	3	4	0	8	14	3	3	6	2	7	8	2	8	9	8	5	3	12	4	6	6	7	10	8
bta-novel-miR-559	42	623	1093	428	166	1	547	1026	387	223	292	356	980	242	331	172	444	20	396	341	171	259	454	13	435	637	10	77	433	221	262	89	199	243	223	251	448	545	1067
bta-novel-miR-561	0	2	0	7	4	3	4	19	4	9	1	5	2	5	6	3	6	2	3	3	5	8	8	3	4	1	2	3	17	8	7	5	5	3	4	7	7	0	2
bta-novel-miR-562	2	8	23	15	13	2	34	33	43	21	26	23	16	9	12	18	14	7	8	13	15	18	25	10	9	19	7	11	22	21	31	15	20	28	22	21	18	27	22
bta-novel-miR-563	0	0	0	0	0	0	0	1	0	1	0	0	0	0	17	2	0	0	8	0	4	0	13	0	0	0	0	0	0	3	2	0	0	0	0	0	2	0	0
bta-novel-miR-565	0	2	5	5	3	3	10	10	10	6	5	11	4	2	2	4	4	1	2	2	2	1	3	2	1	2	0	3	5	2	4	2	2	6	5	6	4	2	3
bta-novel-miR-568	2	9	6	7	9	1	22	16	22	13	9	14	4	8	8	4	11	1	5	5	4	5	4	1	6	4	3	5	11	10	9	5	5	8	9	15	10	9	6
bta-novel-miR-570	2	18	24	9	9	0	13	25	22	20	12	20	7	7	5	8	11	5	3	2	4	7	8	2	6	6	6	9	16	6	13	6	2	6	12	19	6	6	8
bta-novel-miR-571	1	1	2	2	6	1	2	7	11	4	3	5	3	2	2	1	2	1	2	1	4	5	2	0	1	1	2	2	4	2	4	0	1	2	2	2	4	2	5
bta-novel-miR-572	0	13	8	13	20	4	14	27	23	14	26	19	10	7	8	4	17	7	5	3	9	2	12	1	14	9	6	9	8	17	9	16	4	10	4	15	11	10	8
bta-novel-miR-574	1	4	6	2	2	1	1	2	8	2	1	1	1	1	2	4	2	3	3	6	4	1	3	1	4	1	4	3	1	5	5	2	5	4	0	3	5	3	4
bta-novel-miR-576	0	0	0	0	0	0	1	3	0	0	0	0	0	0	0	0	0	0	0	0	0	0	0	0	0	1	0	0	0	1	0	0	0	0	0	0	0	0	0
bta-novel-miR-577	0	11	7	1	6	0	14	13	13	9	4	15	7	2	4	0	5	1	5	0	2	1	3	3	2	2	0	0	5	3	3	0	3	6	5	2	4	3	4
bta-novel-miR-578	0	5	7	5	13	1	5	12	9	5	2	9	3	7	4	2	6	3	1	0	3	2	4	0	3	3	1	1	6	5	12	1	2	1	5	9	1	2	1
bta-novel-miR-580	0	2	2	2	4	1	4	7	5	4	4	6	2	1	2	2	3	1	1	1	1	3	1	0	3	3	1	3	4	2	4	3	1	3	4	4	2	2	1
bta-novel-miR-581-1	0	0	0	0	0	0	1	2	0	0	0	0	0	0	0	0	0	0	0	0	0	0	1	0	0	0	0	0	0	0	1	0	0	0	0	0	1	0	0
bta-novel-miR-583	1	2	4	1	2	0	5	8	9	4	3	4	3	5	1	0	5	2	3	4	1	3	2	1	2	1	7	2	5	2	3	0	2	1	3	4	4	1	8
bta-novel-miR-584	1	4	4	0	2	2	4	11	9	6	11	9	0	3	1	0	3	1	1	5	1	1	2	4	2	5	2	2	2	0	2	2	4	1	2	4	5	5	2
bta-novel-miR-585	0	4	8	3	10	7	14	14	18	14	7	8	6	3	3	1	5	1	10	2	3	3	12	2	4	2	3	5	13	10	13	5	4	1	3	21	9	10	6
bta-novel-miR-586	0	1	0	0	2	0	3	2	4	1	0	3	0	0	0	0	2	1	0	0	2	0	4	0	1	0	0	2	0	7	0	1	1	0	0	2	1	0	2
bta-novel-miR-588	9	3	8	2	4	2	7	6	10	4	14	4	5	8	0	5	6	10	2	4	4	3	1	6	6	9	3	3	4	1	4	6	2	2	6	12	3	7	3
bta-novel-miR-589	23	175	235	130	285	79	448	490	377	241	162	331	128	199	174	100	249	117	107	98	109	124	139	36	141	111	118	214	303	243	249	169	94	100	152	206	128	92	101
bta-novel-miR-591-0	1	4	5	1	3	0	7	4	2	1	5	4	0	2	2	0	2	1	0	1	2	1	1	0	2	1	2	1	2	1	6	2	5	3	2	2	1	5	1
bta-novel-miR-591-1	0	0	0	0	0	0	0	0	0	0	0	0	0	0	0	0	0	0	0	0	0	0	0	0	0	0	0	0	0	0	0	0	0	0	0	0	0	0	0
bta-novel-miR-593	0	4	5	6	8	2	13	15	6	8	6	10	3	5	2	3	3	3	3	1	2	3	2	1	2	1	4	3	9	9	6	2	5	4	6	11	5	3	3
bta-novel-miR-595-1	0	0	0	0	0	0	0	0	0	0	0	0	0	0	0	0	0	0	0	0	0	0	0	0	0	0	0	0	0	0	0	0	0	0	0	0	1	0	0
bta-novel-miR-596	0	0	0	2	1	0	0	2	3	0	2	1	0	0	5	0	0	0	1	0	2	1	2	0	1	0	0	4	1	0	1	0	0	1	0	1	2	0	1
bta-novel-miR-597	2	23	34	47	56	4	28	31	31	20	18	18	4	35	10	11	34	6	12	11	2	6	17	1	10	16	13	17	25	11	22	17	9	7	11	20	12	5	2
bta-novel-miR-600	0	0	0	2	0	0	0	0	0	0	0	0	0	0	0	0	0	0	0	0	0	0	0	0	0	0	0	0	0	0	0	0	0	0	0	0	0	0	0
bta-novel-miR-603	0	0	0	0	21	1	1	2	7	0	14	2	16	6	5	1	6	0	4	0	6	1	23	1	6	0	0	3	3	1	1	2	1	0	0	5	0	0	0
bta-novel-miR-604	0	14	17	2	7	0	7	14	24	19	17	23	20	12	8	5	15	1	7	5	10	8	10	1	4	2	6	7	6	7	12	1	0	6	7	15	8	7	6
bta-novel-miR-605	0	0	2	0	2	1	1	2	5	2	1	3	1	1	0	0	2	1	0	2	1	1	1	0	0	1	0	1	3	1	0	0	2	1	0	2	1	1	1
bta-novel-miR-606	0	0	2	0	2	1	1	2	4	2	1	2	1	0	0	0	2	1	0	2	1	1	1	0	0	1	1	1	3	1	0	0	2	1	0	2	1	1	1
bta-novel-miR-609	4	9	15	11	28	13	27	38	52	17	23	38	8	19	3	6	13	7	3	8	16	16	11	4	12	7	1	12	22	12	11	12	13	9	9	15	5	10	5
bta-novel-miR-611	1	11	9	11	11	4	13	19	22	10	12	14	7	9	6	5	8	1	5	4	3	6	8	2	5	5	4	6	14	10	12	6	4	10	8	9	10	5	5
bta-novel-miR-617	0	2	1	1	1	0	2	4	3	4	3	4	2	2	1	1	2	1	1	1	1	2	0	0	1	2	0	1	2	1	2	2	0	1	1	1	1	1	1
bta-novel-miR-619	0	29	22	25	29	1	36	52	29	20	10	35	15	16	15	12	21	3	11	6	16	10	13	1	10	11	7	11	19	21	19	21	16	15	14	10	12	17	8
bta-novel-miR-620	2	25	31	13	59	2	67	68	53	38	19	30	26	27	20	13	28	16	17	12	23	17	29	6	13	11	33	36	51	30	42	30	18	23	31	37	22	26	25
bta-novel-miR-621	0	0	1	1	0	0	1	1	2	1	2	4	0	0	1	0	0	0	0	0	1	0	2	0	0	2	0	0	1	2	0	0	0	1	1	4	1	2	2
bta-novel-miR-622	0	0	0	0	0	0	0	3	0	0	0	0	0	0	0	0	0	0	0	2	1	0	0	0	0	0	0	0	0	0	0	0	0	0	0	0	0	0	0
bta-novel-miR-623	0	13	22	3	3	1	20	2	0	4	10	1	0	9	7	8	2	4	1	3	1	0	5	1	4	1	2	10	12	0	0	9	1	0	1	8	6	1	2
bta-novel-miR-624	0	0	1	0	0	0	1	7	1	0	0	2	0	3	28	8	0	1	56	1	10	1	63	0	0	0	2	0	14	2	5	1	0	0	0	0	3	0	1
bta-novel-miR-626	0	0	0	0	0	0	0	0	0	0	0	0	0	0	11	2	0	0	9	0	2	1	24	0	0	0	0	0	3	2	4	2	0	0	0	0	1	0	0
bta-novel-miR-628	30	48	99	35	34	4	46	39	39	40	45	52	59	23	69	62	113	28	80	44	57	42	49	71	32	26	14	28	20	19	24	24	72	35	37	36	53	37	49
bta-novel-miR-630	7	74	130	64	89	15	201	218	214	149	120	80	87	85	110	65	105	33	69	45	61	46	68	13	93	61	50	39	122	78	99	62	18	20	36	106	58	85	89
bta-novel-miR-631	1	15	16	14	10	8	27	50	27	25	20	21	15	14	13	5	13	10	13	11	19	6	12	7	11	19	2	4	20	8	17	5	13	21	19	14	15	20	16
bta-novel-miR-632	2	69	42	35	72	14	94	142	107	73	60	68	31	45	32	26	57	11	20	21	38	32	31	7	35	26	34	20	53	26	37	37	31	43	43	24	28	34	22
bta-novel-miR-633	0	4	3	12	5	4	11	12	12	2	6	9	3	1	5	2	3	1	3	5	3	1	5	2	2	2	1	10	6	7	6	11	4	2	3	9	4	5	1
bta-novel-miR-634	4	5	2	8	13	1	5	1	10	6	6	14	8	7	2	8	7	14	10	5	14	13	2	6	12	8	2	6	2	6	1	10	11	9	3	7	15	9	3
bta-novel-miR-635	0	3	16	0	1	0	2	4	5	2	1	1	7	0	1	1	3	0	1	0	1	2	2	0	0	0	1	1	1	2	2	1	0	2	0	1	3	1	1
bta-novel-miR-636	3	9	6	5	0	0	4	13	11	3	6	4	0	0	3	0	8	1	0	3	1	2	1	0	3	2	0	1	4	0	1	0	0	0	0	0	5	3	1
bta-novel-miR-637	18	152	153	117	153	83	194	330	396	245	144	309	125	146	104	109	165	77	100	88	125	112	99	38	80	93	106	106	132	139	138	169	102	66	100	137	114	118	69
bta-novel-miR-638	5	26	44	28	39	34	39	75	59	60	38	67	57	28	38	45	45	26	45	41	36	41	22	9	34	31	44	30	48	43	39	32	36	40	38	43	46	41	39
bta-novel-miR-640	1	2	4	4	2	1	3	7	6	6	3	5	6	4	7	2	5	2	1	6	5	5	4	1	3	6	3	2	4	4	7	5	0	5	7	2	4	2	6
bta-novel-miR-641	1	2	4	4	2	1	3	7	6	6	3	5	6	4	7	2	5	2	1	6	5	5	4	1	3	6	3	2	4	4	7	5	0	5	7	2	4	2	6
bta-novel-miR-642	0	5	5	4	11	0	11	10	13	11	8	7	11	11	5	2	4	3	5	2	7	5	9	1	3	7	6	7	9	7	11	6	2	8	13	13	2	15	6
bta-novel-miR-643	1	1	2	0	4	0	5	4	18	5	5	7	4	6	2	4	3	0	2	3	2	2	1	0	1	1	3	4	6	1	7	1	0	4	4	4	5	4	4
bta-novel-miR-645	0	5	2	2	5	3	7	8	9	10	5	6	10	1	1	0	8	3	0	3	3	2	6	0	3	7	1	0	6	4	8	3	6	9	14	4	8	6	2
bta-novel-miR-646	1	4	2	6	7	0	4	3	6	5	5	2	2	2	5	8	3	5	7	0	7	7	5	3	4	2	1	0	4	0	0	0	1	1	7	0	1	1	3
bta-novel-miR-648	2	7	12	11	13	8	20	34	28	17	8	27	7	10	11	7	11	8	6	6	12	11	10	2	8	7	5	12	19	15	12	13	4	7	9	13	9	7	3
bta-novel-miR-649	2	4	3	3	7	3	7	8	5	1	3	2	1	3	2	3	4	1	2	6	4	3	2	1	1	3	2	3	6	8	4	7	4	8	3	7	4	5	5
bta-novel-miR-655	3	17	16	10	11	0	15	17	19	8	8	11	7	12	7	7	13	10	5	4	3	4	9	1	4	12	9	13	13	10	20	8	7	10	8	14	7	10	4
bta-novel-miR-656	0	5	2	1	2	2	3	5	4	4	4	6	3	1	2	1	1	0	2	2	1	2	3	1	0	2	0	1	2	2	5	1	2	1	2	2	1	2	1
bta-novel-miR-657	0	5	3	1	2	2	2	4	3	4	4	6	3	1	2	1	1	0	2	2	1	1	3	0	0	2	0	1	2	2	5	1	2	0	2	2	1	2	1
bta-novel-miR-660	3	9	11	9	11	8	14	28	22	22	12	13	9	9	8	4	15	8	9	7	11	7	12	6	12	9	8	5	17	5	8	4	7	15	8	12	9	9	8
bta-novel-miR-662	1	17	19	13	9	2	8	19	15	10	8	9	8	10	9	16	10	5	7	17	14	18	11	5	7	13	9	8	14	11	13	9	20	29	5	27	17	14	11
bta-novel-miR-665	0	6	13	11	7	1	10	20	27	22	15	15	13	6	9	6	19	6	11	7	10	8	10	0	6	11	6	8	9	6	16	7	1	8	11	7	10	7	4
bta-novel-miR-666	1	3	2	3	0	4	5	1	7	11	6	9	10	1	5	0	8	0	1	4	11	5	4	9	1	5	0	5	8	8	4	1	3	5	5	0	6	11	6
bta-novel-miR-667	0	1	0	1	0	0	0	0	0	1	0	0	0	0	0	0	0	0	0	0	0	0	0	0	0	0	0	0	2	0	0	0	0	0	0	0	0	0	3
bta-novel-miR-668	29	91	219	120	210	36	403	560	744	323	219	298	78	196	210	104	74	63	247	145	48	219	143	42	212	149	135	127	332	120	165	136	98	60	75	142	159	130	222
bta-novel-miR-669	1	0	0	0	0	0	0	1	0	0	1	0	0	1	2	1	0	0	0	0	0	0	4	0	0	0	1	307	1	0	0	0	0	1	0	0	0	4	1
bta-novel-miR-671	3	16	34	15	14	2	22	27	25	26	12	27	16	18	14	12	21	7	8	8	16	10	11	4	17	7	6	7	22	8	12	10	13	8	23	11	9	7	6
bta-novel-miR-672	12	10	17	12	13	2	9	5	42	19	13	28	45	24	15	22	40	17	12	16	9	47	5	46	20	24	1	23	9	10	4	8	10	7	7	16	6	17	11
bta-novel-miR-673	0	0	0	0	0	0	0	0	0	0	0	0	0	0	0	0	0	0	0	0	0	0	0	0	0	0	0	0	0	0	0	0	0	0	3	0	0	0	0
bta-novel-miR-674	0	0	0	0	0	0	0	0	0	0	0	0	0	0	0	0	0	0	0	0	0	0	0	0	0	0	0	3	0	0	0	0	0	0	0	0	0	0	0
bta-novel-miR-675	0	17	6	13	14	8	27	28	35	22	19	22	12	9	2	3	8	5	7	6	2	2	7	5	7	5	6	14	8	4	4	11	11	7	3	15	17	11	4
bta-novel-miR-676	8	83	74	34	69	3	102	115	171	82	48	115	44	57	44	40	94	16	37	41	38	42	41	5	46	38	32	57	78	73	76	38	49	46	68	96	78	55	37
bta-novel-miR-679	1	8	3	3	8	1	9	18	4	3	2	10	2	3	1	2	3	1	0	3	2	3	2	0	3	2	2	6	2	7	6	3	2	4	1	3	4	2	1
bta-novel-miR-680	9	126	118	50	107	34	231	269	226	156	144	172	81	43	43	63	89	46	49	84	80	74	76	26	53	51	34	50	114	63	54	74	53	89	67	61	81	67	65
bta-novel-miR-682	1	1	0	0	2	0	3	3	2	1	1	5	2	4	1	0	1	0	1	2	1	1	0	0	0	0	0	0	2	3	4	2	1	2	1	1	1	2	3
bta-novel-miR-683	1	1	0	0	2	0	2	2	1	1	1	4	2	4	1	0	1	0	1	2	1	1	0	0	0	0	0	0	2	3	4	2	1	2	1	1	1	2	3
bta-novel-miR-684	0	2	3	5	3	12	6	7	21	5	6	9	3	3	2	2	4	4	3	1	9	3	0	0	2	1	2	0	2	4	2	0	2	3	1	5	3	3	3
bta-novel-miR-685	0	6	3	1	1	0	1	3	0	2	1	5	1	1	4	1	1	2	1	0	0	5	5	1	1	0	0	1	4	0	2	1	0	1	3	3	1	3	0
bta-novel-miR-686	0	0	0	2	2	1	0	1	0	0	0	0	0	0	0	0	0	2	0	0	0	0	0	0	0	0	0	0	0	0	0	0	0	0	0	0	0	1	0
bta-novel-miR-687	4	20	22	18	11	2	28	33	52	29	21	34	20	11	16	8	30	9	15	19	27	18	21	3	14	13	8	5	18	18	20	13	15	17	19	16	26	16	17
bta-novel-miR-691	0	0	0	1	2	1	2	4	1	0	2	3	1	1	0	0	0	0	0	2	0	0	1	1	0	2	1	0	5	0	0	3	2	1	0	2	4	0	0
bta-novel-miR-692	0	2	4	4	2	1	3	7	7	4	2	2	5	1	1	2	3	1	3	4	2	4	3	1	4	0	1	1	4	1	4	1	1	4	4	2	2	1	1
bta-novel-miR-693	0	0	0	0	0	0	0	0	1	0	1	0	0	0	0	0	0	0	0	0	0	0	0	0	0	0	0	181	1	0	0	0	0	0	0	0	0	0	0
bta-novel-miR-694	3	13	19	13	22	4	43	31	36	21	16	29	14	16	12	11	21	8	9	8	9	5	11	3	16	6	8	15	19	19	14	17	8	6	11	14	13	12	5
bta-novel-miR-697	2	42	36	37	24	7	43	55	82	50	54	44	18	19	16	22	34	16	17	12	19	17	39	5	13	13	12	13	26	23	17	16	24	29	39	22	32	16	33
bta-novel-miR-698	7	60	70	50	83	2	117	110	95	42	44	61	29	42	24	33	64	7	18	22	29	32	22	4	17	22	25	36	63	47	43	52	21	22	33	55	31	29	16
bta-novel-miR-701	0	0	0	0	0	0	0	0	0	0	0	1	0	0	0	0	0	0	0	0	0	0	0	0	0	0	0	1	1	0	0	6	0	0	0	0	0	0	0
bta-novel-miR-702	0	0	1	1	2	0	0	2	3	2	1	1	1	1	0	0	0	0	1	0	0	0	1	0	0	0	0	1	0	0	0	0	0	0	0	0	1	1	0
bta-novel-miR-704	2	3	5	2	6	2	11	2	2	4	0	10	1	7	0	0	3	0	3	1	1	1	3	1	1	1	1	2	5	0	3	1	2	0	1	3	0	0	0
bta-novel-miR-705	0	2	1	2	0	0	1	1	1	3	1	1	0	1	1	2	0	0	1	1	0	0	0	0	0	0	0	2	1	0	1	0	0	0	0	0	3	1	0
bta-novel-miR-706	0	2	1	2	0	0	1	1	1	3	1	1	0	1	1	2	0	0	1	1	0	0	0	0	0	0	0	2	1	0	1	0	0	0	0	0	3	1	0
bta-novel-miR-707	6	71	87	70	120	37	193	162	197	115	82	213	78	83	58	30	141	25	51	28	54	46	47	13	42	60	38	68	133	117	107	81	50	45	111	160	66	61	52
bta-novel-miR-708	0	0	1	0	1	1	0	1	1	0	0	0	4	0	0	0	0	0	0	0	0	1	0	0	0	0	0	0	0	3	0	3	0	4	0	0	3	0	2
bta-novel-miR-709	1	18	13	7	11	1	27	26	47	15	23	14	6	12	6	5	20	6	11	11	12	14	9	0	14	9	3	14	16	18	20	9	15	15	18	13	18	8	20
bta-novel-miR-710	3	4	7	3	11	4	13	11	14	3	1	13	4	6	7	3	8	3	3	2	4	8	4	3	2	5	12	7	12	11	10	2	2	7	6	4	5	8	4
bta-novel-miR-711	1	2	6	9	6	0	11	2	12	9	4	4	3	1	8	3	6	1	1	1	5	4	3	1	3	3	5	2	11	7	8	1	2	6	4	6	2	6	5
bta-novel-miR-712	4	54	71	58	32	22	134	78	149	123	48	113	69	46	42	30	64	11	31	18	33	38	47	11	18	30	65	71	75	67	72	22	32	21	41	136	113	114	52
bta-novel-miR-714	1	6	5	1	1	2	4	4	4	6	5	9	8	3	3	0	3	6	4	3	2	3	1	1	0	3	1	0	1	9	6	0	5	2	0	3	4	2	2
bta-novel-miR-715	4	27	27	23	21	11	53	47	46	26	21	38	14	27	13	2	35	6	5	16	11	10	14	4	18	14	8	5	26	14	18	12	6	5	11	13	6	11	10
bta-novel-miR-716	13	51	47	48	36	11	66	59	85	76	47	71	36	32	36	28	49	19	32	35	37	46	45	6	32	45	55	48	68	51	57	54	21	31	67	94	57	47	35
bta-novel-miR-717	5	27	31	15	28	7	15	34	39	17	10	22	9	13	15	8	19	8	8	9	20	16	17	4	10	24	16	15	21	22	16	27	30	27	10	36	18	22	20
bta-novel-miR-718	0	1	5	1	3	1	4	1	4	6	2	7	3	2	1	1	3	0	0	1	1	2	3	0	2	5	1	1	4	7	6	4	6	3	1	4	2	4	3
bta-novel-miR-719	0	0	0	0	0	0	9	0	0	4	0	1	0	0	0	1	0	0	0	2	0	0	2	0	0	0	0	0	0	0	0	0	0	0	0	0	0	0	0
bta-novel-miR-721	0	0	0	0	0	0	1	3	0	0	0	0	1	0	22	6	0	0	19	0	13	1	19	1	0	0	0	0	13	3	3	0	0	0	0	1	6	0	0
bta-novel-miR-723	49	273	443	236	513	81	733	661	525	316	232	418	204	248	211	158	340	192	111	132	146	161	205	64	161	125	165	294	490	389	416	332	132	142	179	328	209	190	162
bta-novel-miR-724	0	7	13	13	16	0	15	22	20	18	16	16	15	4	8	13	14	0	15	7	9	7	13	0	8	13	6	8	13	8	9	12	11	6	13	22	19	12	11
bta-novel-miR-725	3	31	37	41	51	6	65	102	115	62	34	87	37	40	21	21	72	15	15	27	56	54	30	9	23	20	6	22	45	43	48	19	36	51	42	45	28	41	17
bta-novel-miR-726	0	2	0	1	0	0	0	0	1	1	0	0	0	0	0	2	3	0	0	0	3	0	0	0	0	0	0	0	0	1	1	0	0	0	1	0	0	0	0
bta-novel-miR-727	31	188	253	248	300	35	443	486	429	252	212	332	114	152	139	95	194	62	106	76	102	106	173	38	111	105	89	143	247	172	162	120	75	83	132	181	156	137	113
bta-novel-miR-728	3	52	46	16	50	8	58	62	85	65	36	79	35	37	23	32	49	21	20	32	25	27	49	5	29	27	20	32	40	32	38	46	22	30	42	32	22	18	16
bta-novel-miR-730	1	3	2	5	3	0	5	2	3	7	2	1	4	4	0	1	9	0	2	0	3	4	4	2	4	3	0	0	4	0	1	0	2	1	5	3	0	2	3
bta-novel-miR-731	0	0	0	0	0	0	2	9	7	7	4	8	4	2	0	2	0	2	2	1	1	4	3	4	0	0	0	1	3	0	2	0	0	2	1	3	0	0	0
bta-novel-miR-732	1	3	6	2	4	0	6	7	3	3	3	9	3	3	1	0	4	0	2	2	2	2	2	2	2	2	0	2	3	3	5	1	1	2	3	2	4	7	2
bta-novel-miR-733	1	4	6	2	4	0	9	8	5	4	4	10	3	3	1	0	4	0	2	3	2	2	4	3	2	3	1	5	4	3	5	1	1	2	3	5	5	8	2
bta-novel-miR-734	2	1	0	1	1	0	3	1	4	0	1	0	3	1	1	1	3	4	2	2	2	2	1	1	4	6	1	3	0	1	0	4	2	5	1	1	1	0	3
bta-novel-miR-736	7	65	74	64	81	20	107	131	134	70	65	107	54	40	39	43	68	19	43	43	42	30	52	5	33	42	15	45	49	59	59	41	29	28	53	48	29	25	25
bta-novel-miR-737	2	1	5	0	3	0	15	4	2	0	0	1	1	1	1	1	3	1	4	0	2	2	8	2	5	5	3	5	1	2	1	1	1	4	1	11	1	2	2
bta-novel-miR-738	0	3	4	5	1	0	2	2	0	1	4	6	2	2	2	2	2	1	2	1	2	3	2	4	3	16	2	0	1	1	1	1	4	2	1	1	0	1	2
bta-novel-miR-739	0	5	8	8	3	0	3	5	1	2	4	7	2	6	3	3	4	1	3	1	3	5	4	8	3	22	9	1	1	2	1	3	8	3	3	3	1	2	4
bta-novel-miR-741-0	2	18	30	35	29	4	43	34	33	17	16	49	16	28	20	13	25	1	5	3	10	12	12	1	9	9	15	18	29	29	35	27	10	6	7	19	15	9	18
bta-novel-miR-741-1	0	0	0	0	0	0	0	0	0	0	0	0	0	0	0	0	0	0	0	0	0	0	0	0	0	0	0	0	0	0	0	0	0	0	0	0	0	0	0
bta-novel-miR-742	5	6	9	2	9	1	4	5	6	4	5	7	6	5	17	8	15	8	10	10	9	7	8	4	4	4	3	4	5	3	6	5	4	4	3	5	8	7	8
bta-novel-miR-743-1	0	0	0	0	0	0	0	0	0	0	0	0	0	0	0	0	0	0	0	0	0	0	0	0	0	0	0	0	0	0	0	0	0	0	0	0	0	0	0
bta-novel-miR-745	0	4	4	0	1	1	2	3	2	4	7	5	2	1	2	2	0	1	1	4	3	1	0	0	5	2	0	0	1	0	4	0	0	1	4	2	7	5	3
bta-novel-miR-746	32	58	89	36	28	9	54	50	54	47	129	33	29	81	62	55	57	20	22	65	22	30	73	43	45	36	45	27	54	31	24	19	44	18	13	53	56	39	30
bta-novel-miR-748	2	38	44	28	31	3	59	87	112	61	23	69	23	29	27	15	53	11	12	18	27	28	22	2	23	12	19	30	39	32	33	29	25	13	24	32	30	20	21
bta-novel-miR-749	2	26	35	16	26	3	42	51	63	33	25	45	22	24	16	8	22	8	8	9	17	16	18	4	15	16	4	13	36	17	32	7	12	18	27	16	28	17	21
bta-novel-miR-751	1	21	34	30	43	2	59	46	30	14	15	23	11	25	14	12	30	8	5	10	11	18	16	2	10	16	12	39	39	28	31	34	6	10	12	37	24	13	6
bta-novel-miR-752	4	6	1	1	16	2	5	3	8	3	11	4	3	5	6	5	5	6	9	0	3	6	2	3	12	1	0	3	0	1	1	0	2	2	2	4	3	1	5
bta-novel-miR-753	0	0	0	0	0	0	0	0	1	0	0	0	0	0	0	0	0	2	0	0	0	0	0	0	0	0	0	0	1	0	0	0	0	0	0	0	0	0	0
bta-novel-miR-754	0	0	0	0	0	0	0	0	0	2	1	3	0	0	0	0	0	1	11	0	0	0	0	0	0	0	0	1	0	0	0	0	2	6	0	0	0	0	1
bta-novel-miR-755	0	0	1	1	0	0	4	2	3	3	1	1	0	0	0	0	1	0	0	0	0	0	0	0	0	0	0	1	0	0	0	1	0	0	0	2	0	1	0
bta-novel-miR-756	1	0	0	2	1	0	0	1	1	0	4	2	5	1	3	6	8	2	3	3	1	1	3	1	5	0	0	1	0	1	0	0	3	3	2	3	3	2	0
bta-novel-miR-757	0	2	7	3	4	1	1	1	6	11	3	5	5	3	1	5	6	3	2	5	3	3	5	1	0	3	0	0	7	10	7	3	6	2	2	5	6	9	2
bta-novel-miR-759	1	4	4	1	4	2	8	8	2	5	4	7	1	0	1	0	2	0	2	3	2	2	1	0	1	0	0	0	2	1	4	1	3	0	1	2	2	4	2
bta-novel-miR-760	0	1	0	0	0	0	0	0	0	1	0	2	1	0	1	0	0	0	0	0	0	0	0	0	3	0	0	0	1	1	1	0	0	0	0	2	0	0	0
bta-novel-miR-761	1	3	4	1	4	1	16	8	18	6	7	13	6	1	2	4	8	2	2	5	6	4	7	1	3	2	5	2	2	5	5	1	2	3	2	7	6	5	1
bta-novel-miR-763	0	4	1	3	1	0	0	6	1	2	0	9	2	2	1	1	0	0	0	4	4	2	2	0	2	3	0	1	1	0	2	0	4	4	3	0	0	1	0
bta-novel-miR-764	28	277	293	211	316	35	414	576	546	415	276	414	196	250	174	154	297	72	123	142	156	173	202	48	169	149	99	148	286	214	259	152	162	198	261	259	226	202	169
bta-novel-miR-765	68	10	20	16	15	4	30	23	20	30	16	28	18	20	17	17	23	7	21	50	12	22	28	11	15	21	9	8	18	12	17	9	15	4	7	17	14	13	20
bta-novel-miR-766	1	2	1	1	1	1	1	2	1	1	1	0	0	1	3	1	1	0	0	1	0	0	1	0	3	2	2	1	2	2	1	1	0	4	1	3	1	2	1
bta-novel-miR-769	1	3	4	4	1	2	1	0	1	1	0	1	2	2	1	0	0	0	2	2	1	1	2	0	0	0	3	2	1	2	2	1	1	0	0	3	3	0	1
bta-novel-miR-771	0	30	51	13	38	7	59	70	42	28	18	30	21	33	16	17	31	6	8	5	25	11	22	1	21	25	6	27	29	23	30	20	9	21	16	25	14	11	11
bta-novel-miR-772	1	15	19	14	18	7	14	27	15	22	6	14	11	12	9	15	10	3	9	12	9	6	6	8	13	22	20	14	11	25	20	9	20	15	3	32	19	20	24
bta-novel-miR-773	3	28	31	19	38	14	46	50	49	29	13	39	14	24	16	12	31	20	17	10	26	15	14	6	9	6	16	18	19	19	28	20	13	6	20	23	17	17	17
bta-novel-miR-774	1	0	0	1	0	0	0	0	0	0	0	3	0	1	0	8	8	0	0	4	7	1	0	5	3	0	0	0	0	0	0	0	0	2	0	0	0	0	0
bta-novel-miR-775	2	2	3	0	1	0	5	6	6	2	6	12	2	1	3	0	6	2	1	2	1	4	2	0	1	0	0	2	2	5	2	0	2	3	6	2	3	9	2
bta-novel-miR-776	5	65	68	62	55	26	129	151	134	103	80	114	43	63	60	22	62	11	29	35	38	40	44	15	52	28	38	32	87	59	83	38	36	46	42	67	81	54	56
bta-novel-miR-777	335	4325	4015	1711	2598	327	4561	5998	5813	4222	4137	4445	2347	2317	2236	1917	3795	1303	1749	2071	2362	2526	2511	697	1332	2012	1424	1688	2907	2164	2456	1976	2227	2385	2962	2372	3163	2261	2363
bta-novel-miR-778	35	306	288	177	239	77	321	452	465	374	241	385	201	164	122	100	244	104	87	118	130	149	175	53	95	109	85	114	214	147	177	128	119	139	215	216	214	172	168
bta-novel-miR-780	59	451	506	387	573	71	895	866	1068	682	424	833	362	422	291	218	522	224	218	253	302	296	298	91	292	291	287	439	706	542	630	348	318	409	550	652	478	407	300
bta-novel-miR-782	1	22	17	13	19	2	32	31	37	33	18	28	19	16	12	13	25	9	13	15	28	20	16	5	13	12	10	11	24	18	27	15	16	16	20	20	26	21	19
bta-novel-miR-785	9	72	54	21	48	5	86	79	106	46	49	63	22	28	24	14	46	12	15	24	23	31	24	5	20	11	17	27	32	20	17	12	27	15	33	26	24	22	25
bta-novel-miR-786	0	5	8	4	4	1	9	10	13	9	8	5	9	6	3	6	6	5	0	2	5	8	3	1	3	5	1	5	5	4	2	5	7	9	6	1	1	3	1
bta-novel-miR-787	614	6898	8730	5110	5864	1370	9209	11268	13324	10384	5411	12449	5049	5692	4657	3827	7751	1575	3228	3927	4215	4086	5157	642	4680	4265	2767	4085	7777	6305	6179	4264	3858	4543	6358	7758	6589	5209	3843
bta-novel-miR-788	3	18	18	18	30	7	37	57	66	26	15	36	24	21	13	9	19	8	6	5	13	8	18	3	6	11	12	17	30	22	23	17	12	9	26	34	28	8	14
bta-novel-miR-791	0	3	5	7	2	0	14	0	2	2	27	2	1	10	3	4	8	1	2	3	1	2	8	3	4	2	2	5	1	3	1	0	1	0	0	12	3	2	1
bta-novel-miR-793	12	80	65	69	68	22	131	161	161	123	88	158	63	64	49	36	75	35	28	43	55	66	76	25	36	51	30	54	103	42	68	54	36	56	71	86	65	71	56
bta-novel-miR-797	26	155	212	115	130	23	294	490	439	289	164	249	168	68	99	102	137	43	95	123	105	124	119	40	103	91	44	96	178	115	161	104	112	121	180	95	178	117	104
bta-novel-miR-799	0	2	3	0	2	1	3	0	8	6	2	1	3	0	1	3	1	2	1	0	2	1	0	1	0	2	3	1	1	5	3	3	2	3	1	2	1	2	0
bta-novel-miR-800	1	7	9	9	2	4	4	10	6	8	3	3	1	5	0	0	6	0	0	1	1	2	8	2	2	4	2	6	5	4	7	6	0	4	3	6	2	2	1
bta-novel-miR-801	9	63	94	64	63	59	145	223	292	132	91	223	63	60	67	67	124	32	59	38	62	58	50	8	60	43	63	90	97	98	99	79	42	32	52	112	65	43	45
bta-novel-miR-802	57	227	459	328	246	56	754	702	482	315	230	545	171	213	187	86	372	94	147	143	162	155	188	38	210	204	52	165	340	290	316	193	137	100	160	223	225	129	143
bta-novel-miR-803	0	9	31	5	11	0	20	11	5	6	7	3	10	8	11	9	11	0	8	8	7	12	17	0	14	16	2	5	12	6	5	5	6	5	3	4	14	9	16
bta-novel-miR-804	0	7	13	13	9	6	13	24	19	16	19	14	9	7	15	7	11	1	16	14	12	9	12	10	10	7	5	6	25	9	10	5	27	3	6	11	20	16	6
bta-novel-miR-805	0	1	1	2	1	1	2	3	0	3	2	5	1	0	1	0	2	0	0	1	1	0	1	0	0	0	1	0	1	0	3	2	2	0	0	1	1	1	0
bta-novel-miR-806	0	1	1	2	1	1	2	3	0	3	2	5	1	0	1	0	2	0	0	1	1	0	1	0	0	0	1	0	1	0	3	2	2	0	0	1	1	1	0
bta-novel-miR-807	27	278	317	190	275	56	547	526	553	555	335	879	280	236	234	155	297	118	205	232	208	173	289	56	320	298	101	221	304	230	252	244	186	159	248	297	268	261	223
bta-novel-miR-808	6	55	85	88	93	83	64	150	113	146	72	140	92	75	75	98	76	35	84	80	72	75	42	27	72	56	61	44	74	82	75	50	70	84	75	91	84	75	70
bta-novel-miR-810	0	0	5	4	7	0	7	4	9	1	0	2	2	2	1	0	4	0	0	0	0	1	5	0	0	1	0	0	5	5	1	1	0	0	3	0	1	2	0
bta-novel-miR-811	0	1	6	1	6	0	5	5	2	7	1	1	3	4	1	4	3	0	7	2	2	4	4	0	5	0	0	4	2	3	2	3	5	4	1	8	5	3	7
bta-novel-miR-812	1	5	6	5	2	1	2	8	7	10	6	8	5	3	4	3	7	2	3	6	5	4	3	2	4	4	2	2	4	5	5	5	2	4	7	5	7	5	3
bta-novel-miR-816	0	0	0	0	0	0	0	4	0	0	0	0	0	0	0	0	0	0	0	0	0	0	0	0	0	1	0	0	0	0	0	0	0	0	0	0	0	0	0
bta-novel-miR-817	1	3	4	3	3	0	11	7	8	7	7	7	5	2	7	1	5	0	3	5	5	3	3	2	5	3	1	2	6	3	5	3	7	3	3	2	3	5	3
bta-novel-miR-820	1	3	0	0	0	0	0	10	2	0	17	0	1	5	59	9	0	0	130	0	3	4	139	1	1	0	1	0	15	3	7	0	1	0	1	11	14	0	3
bta-novel-miR-822	1	19	9	4	6	0	13	20	13	15	9	21	6	6	5	7	12	1	3	6	4	5	5	3	4	4	2	7	10	5	8	8	4	3	6	11	7	8	5
bta-novel-miR-823	0	0	0	0	0	0	0	2	0	1	0	0	0	0	0	0	0	0	0	0	4	1	0	0	0	0	0	0	0	0	0	0	0	0	0	0	0	0	0
bta-novel-miR-824	172	51	80	48	42	5	52	52	35	59	238	56	67	70	55	86	84	16	71	125	43	50	107	39	89	60	49	145	70	76	72	49	84	31	26	54	67	52	50
bta-novel-miR-825	2	5	2	0	7	1	2	0	5	5	4	0	1	3	4	0	3	5	1	4	2	6	2	2	1	1	0	2	2	1	4	0	0	1	2	0	2	0	5
bta-novel-miR-828	0	1	8	1	10	1	7	11	8	8	3	8	2	8	1	1	7	0	1	4	3	1	0	0	1	3	2	2	4	3	3	3	3	4	2	5	0	1	7
bta-novel-miR-833	1	37	48	28	21	9	48	79	61	41	35	67	26	40	25	21	37	10	25	40	12	22	16	2	25	22	12	30	54	41	28	49	36	36	35	36	53	33	26
bta-novel-miR-834	0	0	0	0	0	0	0	0	0	0	0	0	0	0	0	0	0	0	0	0	0	0	0	0	0	0	0	0	0	0	0	4	0	0	0	0	0	0	0
bta-novel-miR-836	0	1	2	4	2	0	2	4	3	3	1	4	1	4	3	1	2	1	5	1	3	1	5	1	2	8	0	1	2	3	2	2	2	4	1	5	3	4	2
bta-novel-miR-837	0	4	2	5	3	0	4	5	4	5	1	6	4	6	3	1	3	1	5	3	5	2	10	1	2	13	0	1	3	5	2	2	3	4	2	7	3	5	2
bta-novel-miR-838	144	111	97	187	294	89	250	170	251	278	342	232	368	357	285	278	337	462	399	231	306	408	562	232	415	149	89	572	219	107	153	265	190	280	148	197	225	207	225
bta-novel-miR-839	3	48	41	35	27	3	47	48	39	61	25	48	27	18	27	19	33	4	18	18	16	15	28	3	16	20	9	18	37	21	20	17	16	25	28	31	29	29	13
bta-novel-miR-840	0	0	3	2	0	0	0	4	2	4	2	1	2	0	0	0	0	4	1	2	1	1	0	0	3	0	0	0	1	4	0	6	0	0	0	4	1	0	0
bta-novel-miR-841	0	7	7	1	1	0	0	12	4	1	2	0	1	1	2	3	2	2	0	0	3	3	1	0	0	1	4	1	1	5	1	1	2	3	2	3	2	0	0
bta-novel-miR-842-0	1	4	9	6	1	8	12	17	7	5	5	7	2	3	4	3	7	1	4	7	0	3	4	0	2	2	5	2	4	8	2	2	1	2	5	4	7	2	1
bta-novel-miR-842-1	0	0	0	0	0	0	0	0	0	0	0	0	0	0	0	0	0	0	0	0	0	0	0	0	0	0	0	0	0	0	0	0	0	0	0	0	0	0	0
bta-novel-miR-843	2	6	10	3	8	2	23	13	24	18	11	22	8	6	11	7	9	4	7	3	5	6	8	1	1	8	2	3	12	14	10	12	3	2	9	10	9	9	6
bta-novel-miR-844	2	6	10	3	8	2	23	13	24	18	11	22	8	6	11	7	9	4	7	3	5	6	8	1	1	8	2	3	12	14	10	12	3	2	9	10	9	9	6
bta-novel-miR-845	0	5	3	2	1	0	3	3	5	4	3	5	1	0	4	1	2	0	1	1	1	1	2	0	2	2	0	1	2	5	0	0	0	0	2	1	3	3	1
bta-novel-miR-848	27	208	303	181	132	22	329	357	364	358	239	498	206	148	146	105	306	75	162	170	166	107	202	31	160	147	76	126	180	136	146	147	104	82	168	156	187	132	129
bta-novel-miR-849	6	66	59	57	55	6	78	99	79	68	39	69	28	57	28	25	59	9	13	17	19	28	36	4	24	14	18	18	56	32	39	34	33	38	32	56	35	24	29
bta-novel-miR-850	0	0	0	0	1	0	27	0	0	13	0	0	0	0	0	8	11	0	0	5	3	0	1	0	1	3	0	2	0	2	0	0	0	0	0	0	0	2	0
bta-novel-miR-852	0	4	3	3	0	0	5	5	7	0	2	3	0	0	0	1	3	0	2	1	1	0	0	2	0	1	0	3	4	3	6	1	1	5	4	4	1	2	2
bta-novel-miR-853	1	0	1	0	1	0	0	2	7	3	2	2	2	3	3	2	2	0	1	2	0	4	1	1	1	2	1	1	1	1	0	0	1	1	1	0	1	1	1
bta-novel-miR-855	3	3	3	0	1	1	6	4	0	5	2	7	2	1	3	1	4	2	4	2	3	3	3	2	7	4	0	1	2	3	4	1	4	6	0	10	3	2	5
bta-novel-miR-856	24	144	212	117	203	20	322	323	413	324	229	404	190	150	192	161	235	104	139	128	105	113	188	63	175	120	116	166	214	169	174	174	101	105	174	214	183	131	114
bta-novel-miR-860	0	0	5	0	0	0	0	0	2	0	3	1	2	0	0	0	1	0	0	1	3	0	0	0	0	0	0	0	1	0	0	1	0	0	1	3	2	0	0
bta-novel-miR-861	0	5	3	2	1	0	3	3	8	7	5	7	6	1	3	0	4	0	3	4	1	9	2	0	4	2	0	1	3	1	1	2	1	0	3	2	1	4	4
bta-novel-miR-862	20	151	182	54	180	14	186	228	299	248	133	251	143	137	108	111	180	64	91	123	91	90	151	21	100	79	81	80	123	92	130	132	100	95	155	113	85	91	70
bta-novel-miR-863	0	0	0	0	0	0	0	0	0	1	0	0	0	2	3	1	5	1	0	0	0	7	1	1	0	2	0	0	0	0	0	0	3	0	0	1	0	0	0
bta-novel-miR-864	0	1	0	1	0	0	1	0	0	0	1	0	1	0	0	0	2	0	0	0	0	0	0	5	2	13	1	0	0	0	0	0	2	1	0	1	0	0	1
bta-novel-miR-865	0	1	2	0	0	0	0	0	0	0	0	1	0	0	0	0	0	0	0	0	0	1	12	0	0	0	0	0	0	0	0	0	0	0	0	0	3	0	0
bta-novel-miR-866	0	0	4	0	0	0	0	0	0	0	0	0	0	0	0	0	0	0	0	0	0	0	0	0	0	0	0	0	0	0	0	0	0	0	0	0	0	0	0
bta-novel-miR-867	47	29	49	57	67	18	94	56	57	68	75	61	92	71	56	77	103	159	78	107	112	133	77	85	164	38	34	103	33	18	30	73	69	83	35	67	64	79	62
bta-novel-miR-868	0	2	1	3	5	0	5	3	4	6	1	5	2	5	2	1	1	1	3	1	1	1	2	0	1	2	0	1	1	1	4	2	3	6	4	2	4	1	0
bta-novel-miR-869	1	0	0	0	1	0	1	3	2	0	0	3	0	0	62	3	0	0	12	0	1	0	23	0	1	0	0	0	4	1	4	0	0	0	1	0	0	1	0
bta-novel-miR-870	0	3	3	0	1	2	5	2	1	1	7	3	6	0	1	1	0	3	1	2	0	1	1	0	4	0	0	0	1	4	2	6	2	0	2	1	3	4	3
bta-novel-miR-871	6	64	99	72	43	15	97	131	163	111	56	139	60	39	33	12	99	24	25	45	67	51	55	23	45	50	4	21	77	30	64	17	51	48	66	40	31	55	40
bta-novel-miR-873	0	0	0	0	0	0	0	0	0	0	0	0	0	1	0	0	0	0	0	0	0	0	0	0	0	0	0	0	0	0	0	0	0	0	0	0	0	0	2
bta-novel-miR-874	0	0	0	0	0	0	0	0	0	1	0	3	0	0	1	0	1	0	0	0	0	0	1	0	0	0	0	1	2	2	1	0	0	0	1	0	0	0	0
bta-novel-miR-875	1	6	6	3	8	1	11	11	19	17	10	20	7	5	12	13	6	2	2	7	9	5	5	0	10	4	5	5	9	2	4	3	6	2	12	5	6	6	10
bta-novel-miR-877	2	15	20	17	15	4	24	25	36	32	17	35	28	17	18	14	22	4	6	10	23	14	15	4	10	13	24	19	17	18	16	6	14	19	30	26	25	17	19
bta-novel-miR-878	0	0	0	6	0	0	0	0	0	0	0	0	0	0	0	0	0	1	0	0	0	0	0	0	0	0	0	0	0	3	0	2	0	0	1	0	0	2	0
bta-novel-miR-879	27	33	31	11	7	0	13	21	17	10	18	16	28	15	14	23	30	12	22	25	12	34	17	22	12	26	13	19	21	19	18	34	24	9	15	19	16	11	28
bta-novel-miR-882	17	90	132	63	199	27	307	274	240	148	112	213	82	103	86	81	150	52	58	43	60	66	91	16	65	56	65	115	173	126	132	94	46	38	70	99	78	73	69
bta-novel-miR-883	1	31	25	29	23	5	55	34	57	62	34	52	20	21	23	23	33	9	17	18	13	23	19	2	21	18	8	30	31	36	24	17	15	14	25	33	27	32	22
bta-novel-miR-884	0	0	0	0	1	0	1	0	1	0	0	1	1	0	0	0	0	0	0	0	0	1	0	0	0	0	0	0	2	1	0	0	1	5	0	0	0	0	0
bta-novel-miR-885	1	20	20	15	5	13	39	22	27	15	24	25	12	11	18	10	18	13	5	11	17	9	7	5	7	18	1	6	18	7	9	5	16	7	11	12	22	9	8
bta-novel-miR-886	1	1	1	2	3	0	3	4	8	3	4	4	9	1	9	7	5	0	11	0	2	1	10	1	11	4	7	15	4	4	1	3	4	2	7	13	5	5	10
bta-novel-miR-887	0	4	0	0	1	0	0	0	1	0	1	2	2	0	0	1	0	0	1	0	0	2	1	0	0	4	0	0	2	0	0	0	0	1	0	2	0	0	1
bta-novel-miR-888	0	9	8	7	4	1	6	8	12	7	7	11	9	5	4	4	9	2	3	4	2	2	5	1	6	4	1	3	6	4	5	1	3	2	5	6	5	4	5
bta-novel-miR-892	0	8	18	14	13	2	20	19	25	25	9	20	13	13	13	5	8	2	7	15	9	15	9	3	10	9	6	6	16	11	16	10	6	2	5	9	11	13	12
bta-novel-miR-893	0	0	0	0	0	0	0	0	0	0	0	0	0	0	0	0	0	0	0	0	0	0	0	0	0	0	4	0	0	0	0	0	0	0	0	0	0	0	0
bta-novel-miR-894	0	2	2	0	1	0	1	2	3	3	2	3	0	0	3	1	3	0	1	2	7	0	1	0	3	2	0	1	6	0	2	2	2	2	2	1	0	0	0
bta-novel-miR-895	17	12	36	19	7	5	12	28	12	23	2	9	19	40	33	10	30	8	28	20	24	10	35	1	29	52	10	12	12	22	9	20	22	18	18	47	6	27	49
bta-novel-miR-896	5	20	35	11	26	0	27	24	35	15	20	22	5	6	6	9	18	0	4	7	6	6	11	1	17	6	1	6	14	2	8	10	9	13	9	8	13	7	9
bta-novel-miR-897	35	353	461	247	323	23	583	640	705	528	402	686	298	291	294	210	379	131	269	285	208	278	292	70	257	224	163	287	414	347	319	278	198	196	328	342	385	231	250
bta-novel-miR-902	2	14	5	2	9	2	10	10	8	1	6	3	2	4	1	3	2	3	9	4	3	11	9	2	1	6	8	1	5	4	3	4	8	10	1	3	3	3	8
bta-novel-miR-903	1	12	15	7	12	3	9	18	24	21	11	21	9	8	7	1	9	3	4	11	9	7	8	4	9	10	6	5	6	8	15	1	8	8	9	12	21	11	13
bta-novel-miR-904	13	142	232	199	251	53	400	308	294	183	105	270	93	239	127	119	192	32	62	55	96	101	101	18	119	115	123	178	300	270	242	237	75	70	119	237	118	109	101
bta-novel-miR-905	2	5	5	0	1	1	3	3	8	8	6	9	21	4	15	6	8	9	2	2	0	15	9	60	9	13	1	9	4	1	1	2	9	5	1	0	0	2	2
bta-novel-miR-906	17	123	159	94	224	10	291	180	144	173	49	156	57	110	47	53	156	17	18	20	26	40	123	4	51	29	57	118	193	105	126	115	38	53	64	234	44	67	44
bta-novel-miR-907	0	0	0	0	0	0	0	0	0	0	2	0	0	0	0	0	0	0	0	0	0	0	0	0	0	0	0	0	0	0	0	0	0	0	0	0	0	0	0
bta-novel-miR-908	2	0	1	4	0	0	2	4	3	2	2	0	0	0	0	0	0	0	0	1	0	0	1	0	0	0	4	2	0	0	0	0	0	0	0	3	1	0	0
bta-novel-miR-910	0	0	1	0	1	1	1	0	1	0	0	1	0	0	0	0	0	1	1	0	0	0	1	0	0	1	0	0	0	0	0	0	0	1	0	0	0	0	0
bta-novel-miR-911	0	2	4	13	17	2	16	7	6	6	5	9	6	8	6	1	4	3	1	2	1	7	1	3	3	2	3	3	20	3	8	5	2	7	3	7	4	2	4
bta-novel-miR-912	0	2	1	2	1	2	4	2	6	4	1	0	5	2	3	3	7	3	3	2	3	3	5	5	3	1	2	1	3	0	2	1	4	1	0	5	3	2	6
bta-novel-miR-915	1	2	15	6	3	0	15	12	22	12	9	15	6	9	10	2	11	3	17	3	1	2	10	5	8	4	6	5	6	11	15	16	3	2	9	6	9	4	8
bta-novel-miR-916	0	0	0	2	0	0	0	0	0	0	0	0	0	0	0	0	0	0	0	0	0	0	0	0	0	0	0	0	0	0	0	0	0	0	0	0	0	0	0
bta-novel-miR-917	0	2	3	1	4	2	8	9	5	0	1	1	4	1	4	3	5	6	0	0	0	0	0	0	1	0	1	3	3	0	3	2	1	0	1	3	3	0	0
bta-novel-miR-918	0	0	0	0	0	0	0	4	0	0	0	0	0	0	0	0	0	0	0	0	0	0	0	0	0	0	0	0	0	0	0	0	0	0	0	0	0	0	0
bta-novel-miR-919	3	19	0	2	1	0	1	1	6	2	3	0	10	24	9	1	30	15	0	0	5	23	3	9	13	2	1	2	1	3	6	17	6	0	1	17	6	7	0
bta-novel-miR-920	0	24	38	25	23	4	40	41	54	26	14	13	8	8	14	13	28	9	9	6	15	11	5	0	21	22	2	18	25	9	19	18	13	7	13	25	15	19	6
bta-novel-miR-921	2	15	22	11	19	17	23	49	47	36	25	51	29	32	42	21	36	14	27	28	23	28	33	8	34	19	15	17	29	23	30	17	17	26	42	32	34	22	22
bta-novel-miR-922	0	0	0	0	0	4	0	0	0	0	0	0	0	0	0	2	0	0	0	0	0	0	0	0	0	0	0	0	0	0	0	3	0	0	0	0	0	0	0
bta-novel-miR-923	0	0	0	0	0	0	0	0	3	0	0	0	0	0	0	0	0	0	0	0	0	1	0	0	0	0	0	0	0	0	0	0	0	0	0	0	0	0	0
bta-novel-miR-925	1	8	8	10	7	1	11	16	14	7	3	11	5	7	6	5	9	1	2	3	5	5	4	0	4	6	6	4	12	12	12	5	5	9	6	14	5	5	6
bta-novel-miR-931	4	55	101	78	82	42	100	156	178	171	83	145	94	63	62	57	85	51	64	63	83	73	80	31	57	64	53	53	77	75	86	63	68	68	95	100	99	104	76
bta-novel-miR-932	2	30	36	16	44	18	52	75	78	54	39	49	26	29	16	10	24	12	14	11	19	22	20	10	8	14	23	25	30	24	35	5	10	10	15	31	25	25	20
bta-novel-miR-934	12	50	60	39	24	4	62	123	65	121	34	78	46	43	17	35	33	10	27	15	27	39	30	1	41	27	41	9	47	34	33	10	16	23	34	41	35	21	51
bta-novel-miR-935	0	0	0	0	0	0	0	0	0	0	0	0	0	0	0	0	0	0	0	2	0	0	0	0	0	0	0	0	0	0	0	0	0	0	0	0	0	0	0
bta-novel-miR-937	17	109	94	47	113	43	216	249	234	164	174	186	97	73	56	62	78	36	68	65	52	92	104	17	64	50	70	53	113	53	70	43	54	54	64	65	88	71	87
bta-novel-miR-938	0	20	16	12	11	1	19	37	22	10	14	13	16	13	9	7	22	3	6	9	5	4	9	3	3	8	5	4	10	6	12	10	8	1	14	16	6	10	7
bta-novel-miR-940	14	132	196	78	105	38	180	189	255	215	119	229	125	81	77	52	156	40	71	90	68	95	102	31	96	72	60	61	117	90	103	65	90	80	136	122	109	112	86
bta-novel-miR-942	5	19	18	5	25	2	43	34	22	8	10	13	8	18	4	5	22	3	1	5	5	6	4	2	9	5	10	20	20	27	15	13	7	5	10	19	5	8	6
bta-novel-miR-944	0	1	1	2	1	0	0	1	2	1	2	1	1	0	2	0	1	0	0	0	2	0	1	0	0	0	0	1	1	1	3	0	0	0	1	0	1	1	0
bta-novel-miR-946	0	1	2	2	1	0	3	5	5	7	1	11	1	2	1	0	1	3	0	0	1	3	4	0	4	3	0	5	1	1	2	0	4	4	3	1	3	9	3
bta-novel-miR-947	0	0	0	0	0	0	0	0	0	0	0	0	0	1	0	0	0	0	0	0	0	0	0	0	0	0	0	0	0	0	0	0	0	0	0	0	0	0	2
bta-novel-miR-948	107	1309	1408	1268	1500	289	2712	2485	2670	1820	1199	2326	817	1289	850	936	1370	275	619	656	613	648	847	114	901	740	724	1287	1869	1155	1049	853	681	720	1042	1501	1181	876	750
bta-novel-miR-951	0	0	0	1	0	0	1	3	2	2	0	1	0	0	2	1	2	2	0	2	0	0	2	0	0	0	0	0	0	0	0	0	0	0	0	0	0	1	0
