# Supplementary material for: Expression profile and gap-junctional transfer of microRNAs in the bovine cumulus-oocyte complex
Source: Front Cell Dev Biol. 2024 Jul 11;12:1404675. doi: 10.3389/fcell.2024.1404675 (PMC11269113; doi:10.3389/fcell.2024.1404675)
Supplement: Supplementary file 2 [file Table1.XLSX]

## Sheet: read_count_summary
sample	raw_reads	clean_reads	deduplicated_reads	known_miRNA_reads	novel_miRNA_reads	known_miRNA_pct_dedup	novel_miRNA_pct_dedup
1	27293612	25218032	5094853	4835	5596	0.0948997	0.109836
3	51773875	49073723	8220922	37524	41319	0.456445	0.502608
5	53692426	50878903	9249547	55020	48958	0.59484	0.529302
7	38660053	36590843	6635565	31268	32504	0.471218	0.489845
8	42483900	40149760	8149697	33463	38539	0.410604	0.472889
9	13776352	12863505	1931861	10210	7932	0.528506	0.410589
11	47934842	45558858	11617939	58896	68014	0.50694	0.585422
13	61847592	58725172	12436562	62526	78751	0.50276	0.633222
14	49793642	47377464	13431853	71350	80794	0.5312	0.60151
15	29424816	28039910	11637716	58227	58304	0.50033	0.500992
17	29595276	28166077	11325443	37386	42559	0.330106	0.375782
19	36077905	34286878	11854528	69449	69896	0.585844	0.589614
20	29549086	28088211	10028552	33276	32342	0.331813	0.322499
21	35027335	33296219	8308210	25993	33588	0.312859	0.404275
23	39870103	37790924	8241220	26350	28028	0.319734	0.340095
25	51154027	48394559	7242140	21089	22608	0.291198	0.312173
27	46767802	44534714	10390690	41047	46128	0.395036	0.443936
28	31760827	30066201	8179461	14164	15054	0.173165	0.184046
29	43829535	41497272	7988516	22365	22872	0.279964	0.286311
31	52746869	49927591	8090217	24082	27086	0.297668	0.334799
33	45205666	42892900	8863485	20732	26716	0.233903	0.301416
34	44707746	42460709	8990228	22848	27032	0.254143	0.300682
35	52460042	49667103	9557266	31697	33667	0.331653	0.352266
37	37994998	35928852	6188155	8068	8741	0.130378	0.141254
39	47809162	45375750	8437073	26701	26400	0.316472	0.312905
40	53362619	50559167	7636436	25188	25997	0.32984	0.340434
41	43068412	39955638	4628628	26326	18026	0.568765	0.389446
43	52446411	49819887	9461841	25203	26959	0.266365	0.284923
45	52498478	49799221	8794106	41234	45015	0.468882	0.511877
47	57610224	54512221	6991549	32709	33647	0.467836	0.481252
48	42454505	40251394	7384812	34507	36572	0.46727	0.495233
49	51943455	48435863	6666080	24558	25233	0.368402	0.378528
51	51394686	48762842	7361678	27406	24219	0.372279	0.328987
53	77733360	73648033	8246416	27059	27259	0.32813	0.330556
54	19554584	18464489	6461961	31747	36266	0.49129	0.561223
55	73788277	69981934	8659847	42732	39967	0.49345	0.461521
57	45399575	43115058	9108896	36553	39767	0.401289	0.436573
59	48999222	46496559	7597162	30594	30873	0.402703	0.406375
60	47476348	45023577	7514165	25985	29679	0.345814	0.394974
